# Supplementary material for: Insights into the dynamic cell associated and secreted proteome of Staphylococcus aureus cultured in TSB and milk media: a proteomic analysis
Source: BMC Microbiol. 2025 Dec 27;26:93. doi: 10.1186/s12866-025-04587-z (PMC12882269; doi:10.1186/s12866-025-04587-z)
Supplement: Supplementary file 1 — Supplementary Material 1. [file 12866_2025_4587_MOESM1_ESM.xlsx]

## Sheet: Sheet1
Accession No.	Protein name	Gene Name	Subcellular Localization	Q-value	TSB Bacterial 3-1	TSB Bacterial 3-2	TSB Bacterial 3-3	TSB Bacterial 9-1	TSB Bacterial 9-2	TSB Bacterial 9-3	TSB Bacterial 18-1	TSB Bacterial 18-2	TSB Bacterial 18-3	Abundance ratio	TSB Secreted 3-1	TSB Secreted 3-2	TSB Secreted 3-3	TSB Secreted 9-1	TSB Secreted 9-2	TSB Secreted 9-3	TSB Secreted 18-1	TSB Secreted 18-2	TSB Secreted 18-3	Abundance ratio	Mlik Bacterial 3-1	Mlik Bacterial 3-2	Mlik Bacterial 3-3	Mlik Bacterial 9-1	Mlik Bacterial 9-2	Mlik Bacterial 9-3	Mlik Bacterial 18-1	Mlik Bacterial 18-2	Mlik Bacterial 18-3	Abundance ratio	Milk Secreted 3-1	Milk Secreted 3-2	Milk Secreted 3-3	Milk Secreted 9-1	Milk Secreted 9-2	Milk Secreted 9-3	Milk Secreted 18-1	Milk Secreted 18-2	Milk Secreted 18-3	Abundance ratio
P0A0M1	Delta-hemolysin	hld	Secreted,Host cell membrane	0	0	0	0	0	0	0	0	0	0	0	0	0	0	38988000	1397800000	35089000	2282900000	2626900000	5148500000	0	7046400	7046400	12923000	6036900	10428000	6035600	3596900	2732100	2155200	1:0.83:0.31	0	0	0	71977000	71977000	71977000	3.68e+09	3.6889e+09	3.6889e+09	0
A0A133PVS0	Phospholipase C	hlb	extracellular region	0	0	0	0	337310	292200	0	21020000	17019000	17018000	0	3613800	3600000	2270200	144110000	280780000	182070000	1.7253e+09	1.9169e+09	2593400000	1:64:657.49	0	0	0	0	0	0	0	0	0	0	845700	845700	900400	160510000	160510000	160510000	2348000000	2353700000	2353700000	1:185.79:2722.2
A0A0H3K6P1	Triacylglycerol lipase	geh	Secreted	0	0	0	0	0	0	0	1677800	4326600	4326400	0	1585340	1907000	1116680	26262000	50079000	68745000	2.0339e+09	1.7959e+09	2240300000	1:31.48:1317	0	0	0	0	0	0	0	0	0	0	145076	145076	153250	5338600	5338600	5338600	2340900000	2346500000	2346500000	1:36.12:15863.48
P00644	Thermonuclease	nuc	Secreted,membrane	0	2355600	0	0	0	0	0	2187900	3533400	3533100	0	0	0	0	0	0	0	0	0	0	0	18024000	27337000	27277000	54409000	48389000	54438000	91006000	92749000	63268000	1:2.16:3.4	305680000	345620000	331740000	1359800000	1318500000	1.811e+09	1.6191e+09	1.4656e+09	1.8051e+09	1:4.57:4.97
Q6G990	DNA-binding protein HU	hup	cytosol	0	0	0	0	0	0	0	0	0	0	0	239140000	560580000	1086340000	651440000	518890000	90993000	1258500000	1406800000	941740000	1:0.67:1.91	0	0	0	0	0	0	0	0	0	0	710460000	710460000	764340000	493610000	493610000	493610000	1.4681e+09	1.4716e+09	1.4716e+09	1:0.68:2.02
A0A0E1XIG1	Serine-aspartate repeat-containing protein D	sdrD	Secreted, cell wall	0	1.7774e+08	2.9268e+08	290360000	1.8428e+08	110150000	1.04e+08	1.4724e+08	1.8559e+08	1.8895e+08	1:0.52:0.69	0	0	0	1416000	0	1792600	566900	1050100	0	0	85112000	85112000	80986000	91581000	87271000	91551000	109820000	109520000	103030000	1:1.08:1.28	972900000	972900000	1046680000	1329900000	1329900000	1329900000	1381700000	1385100000	1385100000	1:1.33:1.39
A0A850FVG6	triacylglycerol lipase	lip1	Secreted	0	0	0	0	0	0	0	0	0	0	0	201520	53866	206660	123040000	175320000	87056000	1205500000	1207400000	1217800000	1:834.15:7857.88	0	0	0	0	0	0	0	0	0	0	98760	98760	105146	124170000	124170000	124170000	1140300000	1143100000	1143100000	1:1230.76:11321.06
P0A036	Glyceraldehyde-3-phosphate dehydrogenase 1	gapA1	cytoplasm	0	489700000	3.1123e+08	3.0954e+08	503120000	449680000	462550000	3.3687e+08	270920000	282050000	1:1.27:0.8	915860000	805280000	1283040000	461350000	561920000	610880000	1244100000	1227400000	1.0017e+09	1:0.54:1.16	517870000	517870000	477250000	500550000	519810000	500390000	610800000	740760000	686520000	1:1.01:1.35	1027820000	1027820000	1105760000	358730000	358730000	358730000	1.0583e+09	1.0609e+09	1.0609e+09	1:0.34:1.01
Q2FIS2	Lipoteichoic acid synthase	ltaS	Cell membrane,Secreted	0	4173800	8516300	8625500	9132900	10386000	9088600	13026000	16345000	16344000	1:1.34:2.14	289660000	304720000	322760000	240120000	233590000	238040000	380840000	469160000	383450000	1:0.78:1.34	14503000	14503000	16437000	15112000	12780000	15107000	11550000	11251000	11281000	1:0.95:0.75	215900000	215900000	232280000	167550000	167550000	167550000	421060000	422080000	422080000	1:0.76:1.91
A0A2Y1TV13	DNA starvation/stationary phase protection protein	dps		0	88425000	75610000	76578000	47781000	21075000	24677000	34180000	110440000	110430000	1:0.39:1.06	0	2021800	0	5080600	4228600	0	239110000	280210000	459930000	1:2.3:161.45	28686000	28686000	29914000	25957000	16714000	25948000	68319000	69336000	69471000	1:0.79:2.37	0	0	0	5830100	5830100	5830100	365500000	366390000	366390000	0
A5IQY0	Enolase	eno	Secreted，Cell surface，cytoplasm	0	3.5015e+08	256050000	259160000	6.1712e+08	4.0415e+08	3.4367e+08	248450000	3.03e+08	3.0298e+08	1:1.58:0.99	212720000	313560000	249720000	100620000	166340000	74725000	274710000	356730000	349630000	1:0.44:1.26	394660000	394660000	408790000	408550000	390310000	408410000	541420000	548130000	496830000	1:1.01:1.32	297200000	297200000	319740000	109120000	109120000	109120000	354420000	355290000	355290000	1:0.36:1.17
Q6GCZ1	Superoxide dismutase [Mn/Fe] 2	sodM	cytoplasm	0	3.0123e+08	6.9384e+08	7.077e+08	931110000	1205700000	1133600000	244280000	227930000	227920000	1:1.92:0.41	11747800	18439200	36170000	66237000	109850000	130470000	29582000	21773000	25305000	1:4.62:1.16	1.6486e+09	1.6486e+09	1399600000	1.5124e+09	1.6912e+09	1.5119e+09	1251700000	1268800000	1227700000	1:1:0.8	571100000	571100000	614420000	231120000	231120000	231120000	325920000	326710000	326710000	1:0.39:0.56
A0A0E1XBK8	Leukocidin-S subunit	lukS	extracellular region	0	0	0	0	0	0	0	0	0	0	0	0	0	0	0	0	0	0	0	0	0	0	0	0	0	0	0	0	0	0	0	2388000	2388000	2542400	22595000	22595000	22595000	315520000	316290000	316290000	1:9.26:129.55
A5IPU6	30S ribosomal protein S6	rpsF	ribonucleoprotein complex,ribosome,cytoplasm	0	1.8468e+08	215920000	218690000	90413000	40002000	44898000	45355000	51199000	51196000	1:0.28:0.24	344960000	285840000	312700000	31209000	32628000	43575000	9121100	10343000	3951300	1:0.11:0.02	64790000	64790000	51692000	54825000	52780000	54807000	85672000	83690000	95249000	1:0.9:1.46	174958000	174958000	188226000	150130000	150130000	150130000	287260000	287960000	287960000	1:0.84:1.6
A0A2L2E2K2	DM13 domain-containing protein	DQU50_07375		0	3678700	2384100	2414600	16183000	25983000	22152000	23323000	40852000	40850000	1:7.59:12.39	732440	0	918000	805710	4351600	1268900	282870000	233590000	287150000	1:2.6:324.6	1465200	1465200	849090	1711700	867280	1711200	10436000	4090500	4985300	1:1.14:5.16	344920	344920	364360	1974200	1974200	1974200	281670000	282360000	282360000	1:5.62:802.87
A0A0D1IGG4	DNA-binding protein	ACR79_02900		0	1413300	0	0	1871200	1064500	942040	7357100	2193300	2193100	1:0.91:2.77	143094000	141548000	71514000	55595000	33263000	78669000	2317400	2937300	1792200	1:0.47:0.02	944290	944290	0	1088600	0	1088300	3810300	3409700	3873700	1:1.15:3.92	144962000	144962000	155954000	116300000	116300000	116300000	260390000	261020000	261020000	1:0.78:1.75
Q2YWS3	Glucose-6-phosphate isomerase	pgi	cytoplasm	0	1.0316e+08	69556000	70447000	54157000	49256000	55364000	47138000	61099000	56224000	1:0.65:0.68	3255200	6680000	7362800	26091000	28526000	15605000	41113000	47071000	79931000	1:4.06:9.72	47517000	47517000	49427000	51037000	49288000	51020000	68930000	65984000	72998000	1:1.05:1.44	78692000	78692000	84658000	69034000	69034000	69034000	257010000	256320000	256320000	1:0.86:3.18
A5IPA9	L-lactate dehydrogenase 1	ldh1	cytoplasm	0	223210000	1.8242e+08	1.8475e+08	275370000	263140000	257610000	110590000	1.8762e+08	1.8761e+08	1:1.35:0.82	249220000	398580000	202800000	147580000	245710000	117060000	201420000	193820000	181460000	1:0.6:0.68	307460000	307460000	298810000	313200000	286760000	313100000	361170000	382650000	367790000	1:1:1.22	227080000	227080000	244300000	140640000	140640000	140640000	245680000	246280000	246280000	1:0.6:1.06
Q2FW33	50S ribosomal protein L17	rplQ	cytosolic large ribosomal subunit	0	3.2336e+08	271470000	274940000	1.9224e+08	109890000	108390000	114060000	135130000	135120000	1:0.47:0.44	151380000	107276000	160110000	14857000	13213000	19083000	3130400	3940800	22110000	1:0.11:0.07	74376000	74376000	76067000	77092000	77328000	77067000	98219000	107110000	111000000	1:1.03:1.41	87906000	87906000	94572000	169650000	169650000	169650000	245090000	245680000	245680000	1:1.88:2.72
A0A0H3KAA5	Gamma-hemolysin component A	hlgA	extracellular region	0	0	0	0	28576	0	169500	14573000	7817100	8505400	0	0	0	0	0	0	0	0	0	0	0	0	0	0	272190	0	1601600	148840000	88776000	88611000	0	0	0	0	12866000	12866000	12866000	243330000	243920000	243920000	0
A6QF76	ATP-dependent Clp protease proteolytic subunit	clpP	cytoplasm	0	1.0229e+08	1.5152e+08	134140000	45059000	45311000	38578000	47910000	80167000	80162000	1:0.33:0.54	31390000	101854000	64870000	106450000	112470000	93744000	325400000	286520000	163950000	1:1.58:3.92	61828000	61828000	61403000	64910000	54495000	64889000	89781000	86928000	82237000	1:1:1.4	53624000	53624000	57690000	85110000	85110000	85110000	240260000	240850000	240850000	1:1.55:4.38
Q6GFG4	Bacterial non-heme ferritin	ftnA	cytoplasm	0	60200000	95813000	97040000	3.6272e+08	2.9192e+08	1.8178e+08	1.874e+08	4.012e+08	4.0117e+08	1:3.31:3.91	11262000	44470000	35728000	68212000	122740000	78440000	229230000	201510000	186940000	1:2.95:6.75	264890000	264890000	263160000	259750000	226410000	259670000	345210000	391420000	328540000	1:0.94:1.34	37958000	37958000	40836000	71305000	71305000	71305000	221190000	221730000	221730000	1:1.83:5.69
Q6GDJ7	Fructose-bisphosphate aldolase class 1	fda	ribonucleoprotein complex，ribosome	0	1.6759e+08	272000000	273850000	145510000	118630000	116120000	99476000	1.7249e+08	1.7247e+08	1:0.53:0.62	189866000	254820000	211780000	122560000	132330000	80056000	201300000	215680000	209710000	1:0.51:0.95	127940000	127940000	111000000	142060000	110760000	142010000	127600000	136230000	125960000	1:1.08:1.06	185812000	185812000	199902000	120110000	120110000	120110000	208390000	208900000	208900000	1:0.63:1.1
A0A0E1X8W5	Glycerophosphodiester phosphodiesterase family protein	HMPREF0769_12661	membrane	0	4422200	4300900	4356100	4262300	6158600	4243300	2665400	3454600	3454400	1:1.12:0.73	0	0	0	0	0	0	0	0	0	0	6176500	6176500	6980000	7896600	7684500	7894000	5380800	5283700	4960900	1:1.21:0.81	422900	422900	450240	24988000	24988000	24988000	199110000	199590000	199590000	1:57.84:461.63
Q2YSB3	Elongation factor Tu	tuf	cytoplasm	0	2255400000	1048700000	1079100000	1041100000	963750000	1147000000	956270000	7.017e+08	7.0313e+08	1:0.72:0.54	561240000	1035840000	635720000	576370000	765050000	299060000	228330000	170810000	319250000	1:0.73:0.32	0	0	0	0	0	0	0	0	0	0	966120000	966120000	1039380000	323060000	323060000	323060000	184730000	185180000	185180000	1:0.33:0.19
Q6GE12	Gamma-hemolysin component B	hlgB	extracellular region	0	0	0	0	715270	1933800	995550	4980100	4258200	11169000	0	569160	153404	414660	18282000	7866800	3784200	427800000	186950000	234550000	1:26.32:746.82	913850	913850	0	1790100	973510	1789500	1160400	1136600	965870	1:1.66:1.19	336440	336440	358200	33862000	33862000	33862000	154870000	155250000	155250000	1:98.52:451.34
Q2FG28	Putative universal stress protein SAUSA300_1656	SAUSA300_1656	cytoplasm	0	112050000	1.0631e+08	115700000	1.5303e+08	130910000	132350000	1295400000	8.1785e+08	8.178e+08	1:1.25:8.77	8464200	38774000	11969800	39389000	35270000	28142000	111570000	124280000	120390000	1:1.74:6.02	61167000	61167000	61531000	63195000	53956000	63174000	92338000	89830000	89393000	1:0.98:1.48	11749000	11749000	12640000	41512000	41512000	41512000	153280000	153650000	153650000	1:3.45:12.75
Q5HGY9	Dihydrolipoyllysine-residue acetyltransferase component of pyruvate dehydrogenase complex	pdhC	cytoplasm	0	1.5134e+08	135930000	137670000	117930000	109530000	1.022e+08	1.717e+08	135720000	135710000	1:0.78:1.04	191534000	206460000	250020000	44465000	38785000	54893000	33657000	40962000	52730000	1:0.21:0.2	129820000	129820000	142770000	142540000	140070000	142500000	112710000	112110000	118850000	1:1.06:0.85	112654000	112654000	121198000	62279000	62279000	62279000	150310000	150680000	150680000	1:0.54:1.3
A0A0E1XBB5	Peptidase propeptide and YPEB domain protein	HMPREF0769_10085		0	9813300	10087000	10468000	13899000	14847000	14123000	16493000	17469000	17453000	1:1.41:1.69	135032000	109778000	143884000	54308000	54606000	91489000	149830000	131580000	126980000	1:0.52:1.05	22125000	22125000	29216000	22434000	26213000	22427000	17766000	18342000	18812000	1:0.97:0.75	125426000	125426000	134936000	58209000	58209000	58209000	138040000	138370000	138370000	1:0.45:1.08
Q2FJ31	Alcohol dehydrogenase	adh		0	42180000	21888000	22168000	73610000	76731000	67217000	2.0402e+08	2.0481e+08	2.0479e+08	1:2.52:7.12	13208800	25222000	20582000	45223000	53070000	36518000	78658000	105070000	100120000	1:2.28:4.81	56717000	56717000	64187000	61664000	55327000	61644000	104800000	107570000	107670000	1:1.01:1.8	13519400	13519400	14544600	40016000	40016000	40016000	113900000	114180000	114180000	1:2.89:8.23
A6QES8	Transcriptional regulator SarA	sarA	cytoplasm	0	123160000	92328000	93511000	124260000	126360000	129970000	25970000	46217000	46214000	1:1.23:0.38	6085400	4531400	11352200	5630400	8536200	6101400	17324000	14671000	11538000	1:0.92:1.98	103310000	103310000	86080000	94626000	104540000	94595000	88535000	98125000	102890000	1:1:0.99	9533600	9533600	10150000	27483000	27483000	27483000	104200000	104450000	104450000	1:2.82:10.72
P63334	6-phosphogluconate dehydrogenase, decarboxylating	gnd		0	82200000	54547000	55404000	69422000	59479000	58859000	46027000	66108000	66104000	1:0.98:0.93	51108000	55722000	54868000	34364000	55644000	30074000	89798000	87149000	96338000	1:0.74:1.69	49089000	49089000	43691000	49138000	43393000	49122000	72411000	69946000	70095000	1:1:1.5	52110000	52110000	56062000	29097000	29097000	29097000	103320000	103570000	103570000	1:0.54:1.94
Q8NXL5	2,3-bisphosphoglycerate-independent phosphoglycerate mutase	gpmI	cytosol	0	80132000	1.6117e+08	1.6324e+08	1.0498e+08	110850000	1.0688e+08	48848000	50975000	49047000	1:0.8:0.37	77928000	64278000	84358000	28950000	34033000	34773000	102050000	84032000	81246000	1:0.43:1.18	117450000	117450000	93359000	120150000	99695000	120110000	153280000	175150000	153750000	1:1.04:1.47	75940000	75940000	81698000	23932000	23932000	23932000	102430000	102680000	102680000	1:0.31:1.32
A5IUV1	Phosphoglucosamine mutase	glmM	cytosol	0	48183000	40044000	39661000	48438000	41186000	36096000	54197000	56808000	56804000	1:0.98:1.31	20024000	49876000	23642000	13942000	19109000	7612900	17422000	17998000	22442000	1:0.43:0.62	27378000	27378000	25021000	29564000	31515000	29555000	30253000	30103000	29290000	1:1.14:1.12	95442000	95442000	102680000	67861000	67861000	67861000	94694000	94924000	94924000	1:0.69:0.97
A0A0D1JX26	Glutamine synthetase	glnA	cytoplasm	0	123430000	1.0607e+08	1.0651e+08	142150000	114550000	124460000	70337000	76358000	76353000	1:1.13:0.66	192776000	161606000	221680000	89307000	76200000	107240000	109830000	82724000	102420000	1:0.47:0.51	2830400	2830400	8709200	4142300	5056800	4141400	2661400	495850	2352200	1:0.93:0.38	238380000	238380000	256460000	68810000	68810000	68810000	92546000	92771000	92771000	1:0.28:0.38
A0A0E1XD75	Betaine-aldehyde dehydrogenase	betB		0	8472400	7076200	7166900	2839100	2359800	2046500	17664000	14970000	14969000	1:0.32:2.1	12387800	11143800	12295000	24084000	25847000	32481000	110580000	95734000	92602000	1:2.3:8.34	3118100	3118100	3900900	3211200	2366300	3210200	3437300	3262100	3143500	1:0.87:0.97	7933400	7933400	8535200	20210000	20210000	20210000	89761000	89979000	89979000	1:2.48:11.05
P0A0E1	Phosphocarrier protein HPr	ptsH	cytoplasm	0	538160000	1260800000	1276900000	3477200000	4250800000	5170700000	988590000	8.1182e+08	8.1537e+08	1:4.19:0.85	400240000	459120000	463560000	209940000	255500000	267030000	67733000	114620000	100590000	1:0.55:0.21	4565000000	4565000000	3.9484e+09	3.8966e+09	2.9385e+09	3.8953e+09	3.0576e+09	2814600000	3.1388e+09	1:0.82:0.69	353520000	353520000	380340000	216550000	216550000	216550000	89505000	89723000	89723000	1:0.6:0.25
A8Z3T8	Elongation factor Ts	tsf	cytoplasm	0	1.8534e+08	1.9928e+08	2.0183e+08	56733000	36642000	40364000	47720000	88725000	88627000	1:0.23:0.38	617240000	527260000	671540000	251250000	273120000	367570000	98846000	89275000	91333000	1:0.49:0.15	805440000	805440000	859410000	614980000	502020000	614780000	852100000	757180000	724310000	1:0.7:0.94	581240000	581240000	625320000	241210000	241210000	241210000	84868000	85075000	85075000	1:0.4:0.14
G5EMZ9	Panton-Valentine leukocidin F	lukF-PV	extracellular region	0	0	0	0	0	0	0	0	0	0	0	1537100	1364760	0	7754100	28726000	5113800	53507000	61109000	77111000	1:9.56:44.05	0	0	0	0	0	0	0	0	0	0	0	0	0	6974900	6974900	6974900	79861000	80055000	80055000	0
P99073	Ornithine carbamoyltransferase	argF	cytoplasm	0	0	0	0	3531200	4441200	3567200	124570000	110170000	110160000	0	67704000	121580000	95338000	14187000	13327000	18531000	0	2160300	785700	1:0.16:0.02	8442400	8442400	12328000	8342000	25658000	8340200	3096400	0	4583300	1:1.45:0.39	345200	345200	364660	5998100	5998100	5998100	72431000	72607000	72607000	1:17.06:206.29
Q6G8L4	Thiol peroxidase	tpx		0	94703000	1.8604e+08	1.8197e+08	504790000	483200000	568640000	1.6376e+08	1.8018e+08	1.8017e+08	1:3.36:1.13	58844000	106648000	30134000	116440000	62450000	30129000	61054000	52098000	60910000	1:1.07:0.89	6726600	6726600	5890000	7231900	7168000	7229500	9616700	9614000	9553100	1:1.12:1.49	29244000	29244000	31462000	120960000	120960000	120960000	71708000	71883000	71883000	1:4.03:2.4
V9QIC8	Panton-Valentine leukocidin S	lukS-PV	extracellular region	0	0	0	0	0	0	0	991720	946780	946720	0	152356000	148872000	141002000	174400000	120710000	132000000	115200000	93092000	97546000	1:0.97:0.69	0	0	0	0	0	0	0	0	0	0	0	0	0	8496300	8496300	8496300	70551000	70723000	70723000	0
D7RHB2	IgG-binding domain protein (Fragment)	spa	Secreted, cell wall	0	32718000	41717000	42252000	99771000	13943000	35999000	9953700	13486000	13485000	1:1.28:0.32	1102300	3621400	0	3763200	2423500	0	11399000	2718100	6114700	1:1.31:2.86	41712000	41712000	103220000	16273000	12653000	16268000	111980000	76347000	93849000	1:0.24:1.51	288460000	288460000	310340000	129710000	129710000	129710000	69658000	69827000	69827000	1:0.44:0.24
A0A380ELA9	50S ribosomal protein L20	rplT	ribonucleoprotein complex,ribosome	0	111710000	1.037e+08	1.0503e+08	60807000	72500000	66457000	33908000	64154000	64150000	1:0.62:0.51	179246000	167636000	130466000	3576000	2809700	4919000	2898000	3866900	3708700	1:0.02:0.02	85347000	85347000	92655000	96188000	108140000	96157000	73674000	72549000	79088000	1:1.14:0.86	76440000	76440000	82238000	63142000	63142000	63142000	69507000	69676000	69676000	1:0.81:0.89
A0A380DHX1	nitric oxide dioxygenase	hmp		0	80437000	94499000	1.0125e+08	40591000	44963000	39952000	10165000	45520000	45517000	1:0.45:0.37	37864000	32710000	30888000	70449000	107870000	44351000	122830000	157490000	127960000	1:2.19:4.02	4416700	4416700	4726600	4620000	4231200	4618500	2988300	3925100	3280400	1:0.99:0.75	19772600	19772600	20886000	75111000	75111000	75111000	68608000	68775000	68775000	1:3.73:3.41
Q6GH64	Transketolase	tkt	cytosol	0	77101000	57425000	58464000	68135000	56561000	58791000	94333000	80287000	80283000	1:0.95:1.32	146618000	154640000	177188000	75540000	77717000	92221000	60149000	77147000	63634000	1:0.51:0.42	2742200	2742200	3929300	6124400	8239700	6122400	2503100	3352500	3731400	1:2.18:1.02	159288000	159288000	171366000	68861000	68861000	68861000	68547000	68714000	68714000	1:0.42:0.42
Q6GKT6	Serine--tRNA ligase	serS	cytoplasm	0	45648000	30245000	32151000	22159000	20713000	18281000	76350000	76101000	76096000	1:0.57:2.12	17069400	17713200	14270800	9101900	8884100	8328900	0	0	0	0	28347000	28347000	26096000	28394000	29873000	28385000	46481000	41727000	45031000	1:1.05:1.61	54362000	54362000	58484000	44857000	44857000	44857000	65079000	65238000	65238000	1:0.8:1.17
A5IT57	Elongation factor P	efp	cytoplasm	0	56523000	76551000	77532000	32092000	26409000	25760000	18438000	34169000	34167000	1:0.4:0.41	104098000	92356000	111048000	37067000	40612000	57219000	56137000	60345000	47124000	1:0.44:0.53	23660000	23660000	22402000	24826000	22561000	24818000	32377000	33306000	33363000	1:1.04:1.42	93184000	93184000	100250000	48500000	48500000	48500000	64231000	64387000	64387000	1:0.51:0.67
A0A0H3K955	Transaldolase	NWMN_1672		0	77232000	1.7526e+08	1.7751e+08	79823000	72215000	70872000	132330000	112660000	112040000	1:0.52:0.83	81492000	110680000	129874000	88500000	82805000	101800000	57789000	61640000	51623000	1:0.85:0.53	12476000	12476000	15496000	16696000	8219300	16691000	12481000	16459000	13874000	1:1.03:1.06	111900000	111900000	120386000	86831000	86831000	86831000	63752000	63907000	63907000	1:0.76:0.56
P0A002	Acyl carrier protein	acpP	cytoplasm	0	245290000	1335500000	1341100000	1254500000	1969800000	1809800000	439120000	6.8051e+08	6.6777e+08	1:1.72:0.61	455700000	462440000	506340000	228770000	285970000	314880000	52528000	57096000	67181000	1:0.58:0.12	2590200000	2590200000	2.0298e+09	2838400000	2476400000	2837400000	1.0184e+09	1.0311e+09	1082500000	1:1.13:0.43	443900000	443900000	477560000	196290000	196290000	196290000	63628000	63782000	63782000	1:0.43:0.14
P67022	Glutamate--tRNA ligase	gltX	cytoplasm	0	32018000	16933000	17150000	18491000	12256000	12477000	10492000	13431000	13430000	1:0.65:0.57	13147800	28138000	21998000	25971000	32546000	12505000	47897000	61382000	50925000	1:1.12:2.53	12909000	12909000	10708000	12930000	14683000	12926000	23030000	20937000	20925000	1:1.11:1.78	31714000	31714000	34118000	29090000	29090000	29090000	62540000	62692000	62692000	1:0.89:1.93
Q6GFL5	Foldase protein PrsA	prsA	Cell membrane	0	24573000	25893000	26224000	45715000	49271000	41878000	30458000	27962000	28712000	1:1.78:1.14	0	0	0	0	0	0	1700900	2128600	5909500	0	37304000	37304000	40703000	43605000	42914000	43591000	32237000	34030000	34427000	1:1.13:0.87	39338000	39338000	42322000	42325000	42325000	42325000	61203000	61352000	61352000	1:1.05:1.52
P68790	Elongation factor G	fusA	cytoplasm	0	3.2459e+08	1.9819e+08	2.0022e+08	113510000	122710000	144570000	2.0083e+08	2.0374e+08	2.0393e+08	1:0.53:0.84	546500000	566460000	577580000	69890000	77514000	66705000	49685000	55551000	47832000	1:0.13:0.09	180450000	180450000	181180000	166290000	164320000	166240000	175670000	176310000	175920000	1:0.92:0.97	488020000	488020000	525040000	80167000	80167000	80167000	60491000	60639000	60639000	1:0.16:0.12
A5IR11	Glycine cleavage system H protein	gcvH	glycine cleavage complex，cytosol	0	77495000	2.1458e+08	217330000	244150000	130830000	1.5489e+08	521570000	499550000	499520000	1:1.04:2.99	131494000	90174000	115440000	64356000	23038000	49397000	121270000	114330000	371720000	1:0.41:1.8	250770000	250770000	319970000	243470000	213470000	243390000	275020000	222580000	326930000	1:0.85:1	113692000	113692000	121042000	28913000	28913000	28913000	59146000	59290000	59290000	1:0.25:0.51
A0A0E1X4P0	50S ribosomal protein L27	rpmA	cytosolic large ribosomal subunit	0	1.9367e+08	2.0395e+08	2.0656e+08	39747000	28517000	29151000	82760000	85976000	85971000	1:0.16:0.42	135510000	207920000	151354000	60656000	56342000	33452000	172470000	124160000	114890000	1:0.3:0.83	30966000	30966000	30272000	31972000	39004000	31961000	62090000	63434000	63523000	1:1.12:2.05	284600000	284600000	306180000	88628000	88628000	88628000	57487000	57627000	57627000	1:0.3:0.2
A0A0E1XAB4	Phosphate acetyltransferase	pta		0	50947000	55925000	56641000	53285000	20899000	27595000	53331000	47730000	47727000	1:0.62:0.91	0	0	0	0	0	0	0	0	0	0	32966000	32966000	31848000	30036000	25956000	30026000	57224000	53354000	56778000	1:0.88:1.71	45226000	45226000	48656000	48228000	48228000	48228000	57061000	57200000	57200000	1:1.04:1.23
A5IVJ6	2,3-bisphosphoglycerate-dependent phosphoglycerate mutase	gpmA		0	16647000	11349000	10496000	31072000	23294000	18410000	22071000	34947000	34945000	1:1.89:2.39	0	0	0	6102000	14687000	2188800	38269000	51553000	64100000	0	16143000	16143000	19129000	19811000	19971000	19804000	30844000	29212000	31065000	1:1.16:1.77	827260	827260	873880	2470900	2470900	2470900	56598000	56736000	56736000	1:2.93:67.26
A8YZN5	50S ribosomal protein L11	rplK	cytosolic large ribosomal subunit	0	284420000	276320000	262290000	88183000	55011000	58823000	82561000	112140000	111440000	1:0.25:0.37	145442000	142432000	191668000	29259000	28304000	29767000	13553000	9144800	16815000	1:0.18:0.08	64951000	64951000	55853000	61303000	73255000	61283000	88926000	86624000	85841000	1:1.05:1.41	261560000	261560000	281400000	123260000	123260000	123260000	56399000	56536000	56536000	1:0.46:0.21
A0A5S9I541	M42 family peptidase	CV021_14865		0	0	0	0	0	0	0	0	0	0	0	0	0	0	0	0	0	0	0	0	0	0	0	0	0	0	0	0	0	0	0	42164000	42164000	45360000	24307000	24307000	24307000	52344000	52471000	52471000	1:0.56:1.21
A0A166EHM8	Chaperonin GroEL	groL	cytoplasm	0	1.0552e+08	123350000	125780000	86204000	69498000	65970000	110010000	1.0706e+08	1.0705e+08	1:0.63:0.91	191298000	176132000	203180000	78748000	76379000	86281000	37142000	54149000	33396000	1:0.42:0.22	72923000	72923000	63505000	76439000	70841000	76415000	70312000	68014000	68662000	1:1.07:0.99	178912000	178912000	192480000	81488000	81488000	81488000	51684000	51809000	51809000	1:0.44:0.28
A0A6A9GWP6	Thioredoxin family protein	GAY51_10015		0	0	0	0	0	0	0	0	0	0	0	16947400	23388000	15245600	19998000	30499000	15616000	54372000	38623000	62554000	1:1.19:2.8	74611000	74611000	58403000	78750000	86899000	78724000	68308000	71229000	72762000	1:1.18:1.02	11240600	11240600	12093200	16833000	16833000	16833000	51542000	51667000	51667000	1:1.46:4.48
Q5HF90	Threonine--tRNA ligase	thrS	cytoplasm	0	69662000	35127000	35035000	1.002e+08	86548000	85202000	1.6158e+08	1.9629e+08	1.9628e+08	1:1.94:3.96	24336000	22454000	34010000	14914000	18149000	15332000	55198000	49001000	74864000	1:0.6:2.22	107780000	107780000	84219000	116400000	111080000	116370000	98268000	90975000	95579000	1:1.15:0.95	47282000	47282000	50868000	16572000	16572000	16572000	51504000	51629000	51629000	1:0.34:1.06
A7X5F6	50S ribosomal protein L22	rplV	cytosolic large ribosomal subunit	0	1.4892e+08	134470000	136200000	79917000	74119000	63189000	90021000	67291000	67287000	1:0.52:0.54	91006000	134594000	89080000	66596000	73433000	44242000	45523000	54269000	53257000	1:0.59:0.49	59340000	59340000	62792000	71481000	66776000	71458000	78953000	81325000	72438000	1:1.16:1.28	251060000	251060000	270100000	83843000	83843000	83843000	50744000	50867000	50867000	1:0.33:0.2
A0A7U7IDG5	Extracellular solute-binding lipoprotein	SAR2504	Membrane	0	0	0	0	0	0	0	0	0	0	0	9910000	12901400	7163600	10412000	14031000	11217000	54577000	43666000	51933000	1:1.19:5.01	0	0	0	0	0	0	0	0	0	0	8958800	8958800	9638200	13877000	13877000	13877000	50558000	50681000	50681000	1:1.51:5.51
A6U2B5	50S ribosomal protein L21	rplU	ribonucleoprotein complex,ribosome,cytoplasm	0	2.1312e+08	1.5186e+08	1.538e+08	68431000	78744000	69686000	1.0036e+08	134650000	134640000	1:0.42:0.71	98650000	82564000	63146000	53375000	60926000	52105000	63694000	72478000	73237000	1:0.68:0.86	80797000	80797000	76643000	86990000	93411000	86961000	88718000	95159000	87564000	1:1.12:1.14	65256000	65256000	70204000	75505000	75505000	75505000	50399000	50522000	50522000	1:1.13:0.75
Q6GHS9	Fibrinogen-binding protein	fib	Secreted	0	32286000	42532000	46111000	3.4776e+08	555600000	460890000	1.5813e+08	2.0997e+08	2.0565e+08	1:11.28:4.74	5637600	6200400	3887400	16442000	45335000	15211000	15138000	13437000	10354000	1:4.9:2.48	528510000	528510000	414500000	573800000	681460000	573620000	349900000	280840000	349790000	1:1.24:0.67	264880000	264880000	284960000	161610000	161610000	161610000	48383000	48501000	48501000	1:0.6:0.18
P0C1S6	Staphopain B	sspB	Secreted	0	0	0	0	0	0	0	0	0	0	0	1637340	946920	1680140	30917000	31754000	33624000	95262000	56836000	72978000	1:22.58:52.78	0	0	0	0	0	0	0	0	0	0	4343600	4343600	4588400	54564000	54564000	54564000	47848000	47965000	47965000	1:12.33:10.83
A5IQE1	Coproheme decarboxylase	chdC		0	21350000	12834000	12999000	10402000	11085000	8136600	39541000	32011000	32009000	1:0.63:2.19	50530000	35696000	38820000	46449000	41633000	63099000	34972000	36901000	43764000	1:1.21:0.92	10613000	10613000	10692000	12018000	12399000	12014000	14225000	14252000	15604000	1:1.14:1.38	38028000	38028000	40912000	50170000	50170000	50170000	46276000	46388000	46388000	1:1.29:1.19
A0A0H2WY52	Myeloperoxidase inhibitor SPIN	SACOL0480		0	0	0	0	0	0	0	0	0	0	0	9490600	6475600	16004800	1.0467e+09	1.8066e+09	2.0832e+09	34372000	39686000	31455000	1:154.41:3.3	0	0	0	0	0	0	0	0	0	0	18581200	18581200	19990400	1.4779e+09	1.4779e+09	1.4779e+09	45961000	46073000	46073000	1:77.58:2.42
A0A162G3Y6	Putative septation protein SpoVG	spoVG		0	37319000	86575000	87684000	16797000	18577000	15797000	38653000	35688000	36543000	1:0.24:0.52	26204000	44916000	58334000	46562000	44635000	63616000	51570000	52720000	52210000	1:1.2:1.21	2591600	2591600	0	2664000	0	2663600	3772100	4096400	6665700	1:1.03:1.87	51238000	51238000	55124000	42182000	42182000	42182000	44165000	44272000	44272000	1:0.8:0.84
A0A0E1XM60	CHAP domain protein	HMPREF0769_10858		0	37734000	121790000	123350000	2.9466e+08	3.966e+08	3.4633e+08	1.7773e+08	116710000	116710000	1:3.67:1.45	0	0	0	0	0	0	0	0	0	0	0	0	0	0	0	0	0	0	0	0	31956000	31956000	34380000	56715000	56715000	56715000	44101000	44209000	44209000	1:1.73:1.35
A0A0D1I4D2	Oligopeptidase F	pepF1_2	cytoplasm	0	21507000	18085000	17558000	32446000	25467000	22067000	15192000	19594000	19102000	1:1.4:0.94	1806900	0	0	0	341010	0	2794800	2422200	8528900	1:0.19:2.54	29020000	29020000	29917000	30188000	31300000	30179000	40154000	38861000	39403000	1:1.04:1.35	4747600	4747600	5107600	16757000	16757000	16757000	44096000	44203000	44203000	1:3.44:9.07
P0A0B5	Alkyl hydroperoxide reductase C	ahpC	cytoplasm	0	1.793e+08	230310000	233260000	3.1996e+08	1.4772e+08	1.745e+08	433880000	3.1776e+08	3.1867e+08	1:1:1.66	261680000	250460000	276600000	264720000	267890000	147600000	67703000	65533000	74685000	1:0.86:0.26	220880000	220880000	203280000	219240000	212860000	219170000	319790000	289510000	310850000	1:1.01:1.43	201760000	201760000	217060000	201510000	201510000	201510000	44023000	44130000	44130000	1:0.97:0.21
A0A0H2XKH5	Aconitate hydratase	acnA		0	10343000	6739600	6825800	4732400	4275800	2365000	18633000	15999000	15998000	1:0.48:2.12	13033800	3896200	11939200	8606900	9895800	7786400	28741000	43894000	34094000	1:0.91:3.7	3281300	3281300	5488400	6963100	4404900	6960800	9134000	10169000	7336600	1:1.52:2.21	11966000	11966000	12873600	6590600	6590600	6590600	41569000	41670000	41670000	1:0.54:3.39
Q6GIB2	Chaperone protein ClpB	clpB	cytoplasm	0	96563000	85213000	86305000	42282000	36051000	35519000	1.0095e+08	88526000	88552000	1:0.42:1.04	75746000	103048000	115988000	67854000	55155000	68836000	40505000	39388000	37254000	1:0.65:0.4	26433000	26433000	24666000	25067000	27185000	25059000	27733000	28252000	28594000	1:1:1.09	97314000	97314000	104694000	63223000	63223000	63223000	41287000	41388000	41388000	1:0.63:0.41
A6QJ66	DNA-directed RNA polymerase subunit alpha	rpoA	DNA-directed RNA polymerase complex,cytoplasm	0	72449000	52220000	52629000	38580000	38455000	38209000	73364000	67792000	67788000	1:0.65:1.18	107696000	169068000	168622000	26723000	25395000	27054000	24028000	25219000	16394000	1:0.18:0.15	46059000	46059000	34907000	51473000	43355000	51456000	54910000	54258000	51723000	1:1.15:1.27	98472000	98472000	105940000	32392000	32392000	32392000	41067000	41167000	41167000	1:0.32:0.41
A6QK89	L-lactate dehydrogenase 2	ldh2	cytoplasm	0	40058000	28061000	28420000	37663000	29591000	29057000	80024000	67850000	67846000	1:1:2.23	38706000	48290000	49602000	20629000	20732000	20569000	39575000	36271000	34508000	1:0.45:0.81	36411000	36411000	40031000	38937000	41531000	38925000	53857000	52762000	47185000	1:1.06:1.36	45556000	45556000	49010000	20432000	20432000	20432000	40079000	40177000	40177000	1:0.44:0.86
A0A3S5GR96	DetO	detO	Membrane	0	0	0	0	0	0	0	0	0	0	0	0	0	0	7874400	13688000	4331900	26803000	51624000	41971000	0	0	0	0	0	0	0	0	0	0	0	0	0	0	5456900	5456900	5456900	40064000	40162000	40162000	0
A5IQX7	Phosphoglycerate kinase	pgk	cytoplasm	0	93501000	74820000	75778000	1.5138e+08	140160000	140790000	79960000	98650000	98644000	1:1.77:1.14	111448000	69098000	70520000	53105000	52195000	84810000	331270000	258090000	261300000	1:0.76:3.39	159180000	159180000	148720000	152660000	149320000	152610000	170980000	174940000	173940000	1:0.97:1.11	149676000	149676000	161026000	39594000	39594000	39594000	39117000	39212000	39212000	1:0.26:0.26
P63845	GTP-sensing transcriptional pleiotropic repressor CodY	codY	cytoplasm	0	41053000	36011000	36603000	25585000	18065000	16443000	22452000	29831000	27871000	1:0.53:0.71	15911000	15660200	17287000	4396100	8955100	5288200	26393000	36720000	26166000	1:0.38:1.83	87238000	87238000	97658000	106800000	97429000	106760000	137780000	148730000	158770000	1:1.14:1.64	14667400	14667400	15779800	3497200	3497200	3497200	38745000	38839000	38839000	1:0.23:2.58
A0A0D1IQA4	Cell surface like-protein Map-w	map_1		0	2087400	8437200	8945700	21773000	27225000	28184000	15373000	9251100	9250500	1:3.96:1.74	214420000	457640000	306520000	2805500000	2255400000	1386500000	91191000	65160000	148910000	1:6.59:0.31	33243000	33243000	18730000	32391000	27791000	32380000	18428000	19138000	18946000	1:1.09:0.66	273540000	273540000	294280000	2210600000	2210600000	2210600000	38547000	38640000	38640000	1:7.88:0.14
Q6GI01	Phosphoenolpyruvate-protein phosphotransferase	ptsI	cytoplasm	0	0	0	0	0	0	0	0	0	0	0	0	0	0	0	0	0	0	0	0	0	0	0	0	0	0	0	0	0	0	0	115128000	115128000	123860000	45534000	45534000	45534000	38037000	38129000	38129000	1:0.39:0.32
A0A0H2WWR0	Alpha-acetolactate decarboxylase	budA1		0	15428000	29617000	29997000	1.6962e+08	220740000	222750000	38675000	43069000	43066000	1:8.17:1.66	9357600	3542800	6101600	10635000	18354000	9298000	37847000	40445000	36460000	1:2.01:6.04	269650000	269650000	219700000	270760000	246490000	270670000	183580000	181290000	198420000	1:1.04:0.74	3687400	3687400	3895200	8875200	8875200	8875200	37992000	38084000	38084000	1:2.36:10.13
Q6GJ61	Arginine--tRNA ligase	argS	cytoplasm	0	20057000	17764000	17991000	27758000	20926000	21075000	20144000	19835000	18654000	1:1.25:1.05	6849200	19426200	9826400	18321000	16230000	10503000	24234000	31153000	27450000	1:1.25:2.29	32883000	32883000	33303000	34432000	32996000	34421000	44865000	46376000	43817000	1:1.03:1.36	7176000	7176000	7720200	17396000	17396000	17396000	36285000	36373000	36373000	1:2.36:4.94
Q6GF50	Uncharacterized leukocidin-like protein 1	SAR2107	extracellular region	0	0	0	0	0	0	0	0	0	0	0	0	0	0	0	0	0	0	0	0	0	0	0	0	0	0	0	0	0	0	0	835240	835240	889260	36402000	36402000	36402000	34892000	34976000	34976000	1:42.66:40.96
Q6GDG4	Immunodominant staphylococcal antigen B	isaB	Secreted	0	1.4626e+08	282510000	286120000	477040000	6.3058e+08	6.112e+08	93163000	1.8035e+08	1.8034e+08	1:2.4:0.63	12349200	22086000	11922200	31740000	57638000	22396000	39272000	24433000	65700000	1:2.41:2.79	450510000	450510000	412820000	446390000	462950000	446250000	298280000	257130000	254920000	1:1.03:0.62	19793400	19793400	21294000	37488000	37488000	37488000	34447000	34531000	34531000	1:1.85:1.7
A0A0E1XA35	enoyl-CoA hydratase	HMPREF0769_10256		0	0	29070	29349	0	0	0	56654000	65359000	64996000	0	0	0	0	0	197200	0	38213000	34601000	47885000	0	0	0	0	0	0	0	0	0	0	0	0	0	0	0	0	0	33718000	33800000	33800000	0
Q53654	Collagen adhesin	cna	Secreted, cell wall	0	986700	0	0	0	0	0	1450100	2327100	2326900	0	2075200	3031400	2148800	3017900	4679400	4899600	9326300	8320500	10552000	1:1.74:3.89	0	0	0	0	0	0	0	0	0	0	87914000	87914000	94580000	5862600	5862600	5862600	32911000	32991000	32991000	1:0.07:0.37
A0A0E1X9B2	N-acetylglucosamine-6-phosphate deacetylase	nagA		0	2122200	1659100	1680300	2158600	1491400	1791600	4317900	3729800	3729500	1:1:2.16	0	3616200	0	3903000	1694500	3328500	21287000	15905000	18602000	1:0.82:5.14	2314300	2314300	2147800	2623400	1345300	2622600	5346800	5266700	5446300	1:0.97:2.37	0	0	0	47347000	47347000	47347000	32797000	32877000	32877000	0
A0A7U7EWW9	Formate acetyltransferase	pflB	cytoplasm	0	33916000	14654000	15411000	57364000	61285000	63261000	142320000	1.5012e+08	1.5038e+08	1:2.84:6.92	14268000	41904000	22526000	7515700	8600700	2649800	11530000	11314000	9930500	1:0.24:0.42	63342000	63342000	65419000	63895000	57004000	63874000	84919000	87471000	86511000	1:0.96:1.35	5716400	5716400	6150000	23807000	23807000	23807000	32688000	32767000	32767000	1:4.06:5.59
P64334	Delta-aminolevulinic acid dehydratase	hemB	cytosol	0	8662700	4435400	4492200	5739500	4892500	5146900	3454800	6851200	6850800	1:0.9:0.98	9445200	4532800	2585400	5942900	8155300	5100600	43076000	35958000	31623000	1:1.16:6.68	0	0	0	0	0	0	0	0	0	0	1191960	1191960	1269020	5372800	5372800	5372800	32402000	32480000	32480000	1:4.41:26.65
Q2G2T3	50S ribosomal protein L9	rplI	cytosolic large ribosomal subunit	0	28505000	38515000	39008000	26279000	11914000	11570000	37115000	31343000	29924000	1:0.47:0.93	163906000	193484000	207400000	27227000	35374000	32129000	22928000	39731000	22788000	1:0.17:0.15	17884000	17884000	13812000	19864000	17972000	19857000	40662000	35112000	32540000	1:1.16:2.18	54894000	54894000	59058000	34508000	34508000	34508000	32381000	32460000	32460000	1:0.61:0.58
A0A7U7ETI4	Probable acetyl-CoA acyltransferase	fadA	cytoplasm,Membrane	0	0	0	0	1347000	3070900	6084600	35606000	47023000	47020000	0	0	0	0	1536800	0	0	31017000	26445000	22774000	0	0	0	0	0	0	0	0	0	0	0	0	0	0	864070	864070	864070	31575000	31651000	31651000	0
A0A0D1HE14	Exported protein	ACR79_12670	Membrane	0	61739000	44316000	45868000	71063000	69054000	69554000	83850000	64135000	64131000	1:1.38:1.4	24208000	17450000	19255200	11828000	11505000	13335000	5231000	4308700	3619500	1:0.6:0.22	77971000	77971000	83582000	73402000	105390000	73378000	64100000	72510000	77539000	1:1.05:0.89	6669400	6669400	7100600	6529800	6529800	6529800	31558000	31634000	31634000	1:0.96:4.64
A8W7G3	Fibronectin binding protein A	fnbA	Secreted, cell wall	0	505520	1117900	1132200	13650000	8723600	5600100	0	0	0	0	106200000	88170000	94276000	39837000	35247000	48389000	44028000	31581000	21749000	1:0.43:0.34	10047000	10047000	9186600	11438000	12351000	11434000	8079400	7884600	8622300	1:1.2:0.84	82610000	82610000	88876000	32235000	32235000	32235000	31178000	31254000	31254000	1:0.38:0.37
A0A0E1X844	Branched-chain-amino-acid aminotransferase	ilvE		0	49193000	70638000	71543000	58726000	62840000	70884000	95293000	65563000	71121000	1:1.01:1.21	12895600	20416000	26924000	3804300	3945100	5773800	24872000	29781000	40659000	1:0.22:1.58	0	0	0	0	0	0	0	0	0	0	21044000	21044000	22640000	3305200	3305200	3305200	31172000	31248000	31248000	1:0.15:1.45
Q2FW22	50S ribosomal protein L18	rplR	cytosolic large ribosomal subunit	0	92018000	81681000	82728000	39709000	31299000	29854000	69631000	49828000	53148000	1:0.39:0.67	90982000	282660000	88822000	200090000	153810000	107930000	194940000	244190000	452900000	1:1:1.93	42263000	42263000	30638000	38941000	34984000	38928000	44291000	42926000	50038000	1:0.98:1.19	292020000	292020000	314180000	52747000	52747000	52747000	31119000	31195000	31195000	1:0.18:0.1
A5IRJ1	Putative phosphoesterase SaurJH9_1013	SaurJH9_1013		0	14624000	20986000	21255000	24431000	12481000	14875000	1.0286e+08	1.0209e+08	1.0209e+08	1:0.91:5.4	39462000	44460000	46216000	5115200	7939700	6995400	19058000	7216700	9512600	1:0.15:0.27	10971000	10971000	11061000	8586500	6073600	8583800	12907000	12151000	13664000	1:0.7:1.17	0	0	0	3517900	3517900	3517900	30668000	30743000	30743000	0
Q6GFV0	Putative dipeptidase SAR1836	SAR1836		0	30592000	76923000	77748000	66339000	1.0513e+08	118230000	63782000	65603000	65315000	1:1.56:1.05	0	0	0	0	0	0	4749500	2868000	3953600	0	135650000	135650000	125030000	127700000	111320000	127660000	62154000	61000000	55460000	1:0.93:0.45	21808000	21808000	23462000	49476000	49476000	49476000	30653000	30728000	30728000	1:2.21:1.37
Q6GEC9	Putative 2-hydroxyacid dehydrogenase SAR2389	SAR2389		0	16857000	13779000	14181000	25731000	19723000	15688000	64668000	43344000	43341000	1:1.36:3.38	19254600	24998000	29902000	7402500	8009800	7619200	11092000	14755000	15143000	1:0.31:0.55	13866000	13866000	14398000	16747000	13936000	16741000	26815000	24249000	25164000	1:1.13:1.81	21774000	21774000	23426000	13136000	13136000	13136000	30416000	30490000	30490000	1:0.59:1.36
Q6GJC5	DNA-directed RNA polymerase subunit beta'	rpoC	DNA-directed RNA polymerase complex	0	58626000	38411000	38345000	28924000	31385000	29195000	36360000	42779000	42953000	1:0.66:0.9	90638000	92446000	114888000	16474000	22057000	24041000	10572000	10887000	9010900	1:0.21:0.1	34766000	34766000	40591000	37219000	37155000	37207000	38537000	39319000	35679000	1:1.01:1.03	135766000	135766000	146062000	24288000	24288000	24288000	29660000	29733000	29733000	1:0.17:0.21
A5IV20	30S ribosomal protein S8	rpsH	ribonucleoprotein complex,ribosome	0	124070000	144700000	1.5646e+08	55704000	52477000	48175000	85940000	84340000	84335000	1:0.37:0.6	135284000	111868000	147412000	31952000	28358000	18899000	17055000	18171000	23018000	1:0.2:0.15	69867000	69867000	70195000	74124000	70049000	74100000	70711000	70393000	70780000	1:1.04:1.01	67368000	67368000	72476000	34601000	34601000	34601000	28804000	28874000	28874000	1:0.5:0.42
A0A380E535	UPF0173 metal-dependent hydrolase NCTC5664_03720	NCTC5664_03720		0	0	0	0	0	0	0	0	0	0	0	5254600	8404000	5291600	11154000	13551000	8825700	30654000	33024000	36674000	1:1.77:5.3	0	0	0	0	0	0	0	0	0	0	3655200	3655200	3932400	9872000	9872000	9872000	27541000	27608000	27608000	1:2.63:7.36
A0A0D1FJV3	Glucose-6-phosphate 1-dehydrogenase	zwf	cytosol	0	18854000	13517000	13690000	9412000	7373400	8122900	12358000	13841000	13375000	1:0.54:0.86	49760000	50498000	73920000	26249000	23974000	31032000	21408000	21372000	25918000	1:0.47:0.39	0	0	0	0	0	0	670820	529520	672930	0	67884000	67884000	73032000	30325000	30325000	30325000	27508000	27574000	27574000	1:0.44:0.4
A0A0E1X9I3	N-acetylmuramoyl-L-alanine amidase Sle1	sle1		0	13106000	30566000	30957000	1.5862e+08	226600000	259300000	47174000	46199000	46196000	1:8.64:1.87	24100000	18907400	11993600	3891000	5531100	1684400	21053000	10314000	10370000	1:0.2:0.76	282340000	282340000	276920000	290320000	219600000	290230000	136560000	138050000	126630000	1:0.95:0.48	27592000	27592000	29686000	57088000	57088000	57088000	27368000	27434000	27434000	1:2.02:0.97
A0A0U1MSA4	Molybdate ABC transporter substrate-binding protein	modA		0	15832000	15719000	15921000	30574000	36507000	34096000	87254000	56443000	56439000	1:2.13:4.22	4594200	6988800	11528200	18434000	18703000	12593000	28278000	31830000	28562000	1:2.15:3.84	32832000	32832000	38732000	38077000	35894000	38064000	32353000	33880000	35804000	1:1.07:0.98	9929400	9929400	10682400	15841000	15841000	15841000	27142000	27208000	27208000	1:1.56:2.67
A0A0E1XBP3	thioredoxin-dependent peroxiredoxin	HMPREF0769_11378	cytoplasm	0	0	0	0	0	0	0	0	0	0	0	0	0	0	0	0	0	0	0	0	0	12490000	12490000	9700300	13693000	12723000	13689000	15243000	14893000	14054000	1:1.16:1.27	22158000	22158000	23838000	15006000	15006000	15006000	26512000	26576000	26576000	1:0.66:1.17
A6U252	Chaperone protein DnaK	dnaK		0	248820000	243400000	245970000	140530000	115430000	115230000	1.775e+08	1.8943e+08	1.8942e+08	1:0.5:0.75	937660000	907500000	993460000	481880000	391990000	452540000	28023000	28900000	33468000	1:0.47:0.03	140660000	140660000	109480000	137630000	132870000	137590000	144180000	142670000	138710000	1:1.04:1.09	849160000	849160000	913560000	440640000	440640000	440640000	25507000	25569000	25569000	1:0.51:0.03
Q6GH72	Catalase	katA		0	10466000	8604200	8714400	3482300	1913600	2701900	42205000	20613000	20612000	1:0.29:3	0	0	0	0	0	0	0	0	0	0	3701400	3701400	3871500	6443700	6837800	6441600	5388700	5602500	4977800	1:1.75:1.42	16390400	16390400	17633400	6001800	6001800	6001800	25061000	25122000	25122000	1:0.36:1.49
Q6GDK4	3-methyl-2-oxobutanoate hydroxymethyltransferase	panB	cytoplasm	0	12213000	12453000	12613000	8339300	9303200	8229400	15017000	8993400	8992900	1:0.69:0.89	92346000	109780000	62516000	13251000	11285000	13925000	898700	1322600	0	1:0.15:0.01	8911300	8911300	10167000	10636000	9333600	10632000	10907000	12258000	12489000	1:1.09:1.27	10398000	10398000	11186400	10460000	10460000	10460000	24984000	25044000	25044000	1:0.98:2.35
Q6GEI6	50S ribosomal protein L2	rplB	large ribosomal subunit	0	2.0786e+08	138760000	137600000	87853000	132770000	135670000	118750000	74486000	81154000	1:0.74:0.57	201400000	187900000	235700000	35565000	31740000	57918000	6328100	7154300	8308900	1:0.2:0.03	116610000	116610000	143170000	108330000	127390000	108290000	104440000	110900000	97423000	1:0.91:0.83	296320000	296320000	318800000	64392000	64392000	64392000	24967000	25027000	25027000	1:0.21:0.08
A0A0E1XC45	Acetolactate synthase, catabolic	alsS	acetolactate synthase complex	0	4121400	3158300	3198700	34923000	34681000	35406000	17259000	19013000	19059000	1:10.02:5.28	103584000	122876000	120000000	53083000	41891000	78496000	33831000	22601000	35904000	1:0.5:0.27	46659000	46659000	46011000	49849000	43364000	49833000	55901000	54548000	49113000	1:1.03:1.15	111168000	111168000	119598000	47163000	47163000	47163000	24475000	24534000	24534000	1:0.41:0.22
A6U4T5	1-pyrroline-5-carboxylate dehydrogenase	rocA	cytoplasmic side of plasma membrane	0	2030200	1599400	1619900	3085300	2933000	2675200	37084000	37549000	37546000	1:1.66:21.37	0	0	0	0	0	0	1857300	1458000	2479800	0	3225500	3225500	2368800	4456100	2511300	4454600	4321800	7216000	6418900	1:1.3:2.04	386000	386000	407760	480160	480160	480160	24075000	24133000	24133000	1:1.22:61.32
A0A0H2WXJ1	Staphylococcus aureus sex pheromone	camS		0	0	0	0	0	0	0	0	0	0	0	0	768200	0	1679000	1624400	540830	10824000	8450500	14272000	1:1.67:14.56	0	0	0	0	0	0	0	0	0	0	0	0	0	44502000	44502000	44502000	23801000	23859000	23859000	0
A0A2S6DPY8	Serine protease	sspA		0	0	0	0	0	0	0	0	0	0	0	17689200	21478000	23122000	55882000	48389000	74331000	14295000	20148000	20332000	1:2.87:0.88	0	0	0	0	0	0	0	0	0	0	21042000	21042000	22638000	56859000	56859000	56859000	23664000	23722000	23722000	1:2.64:1.1
Q6GAV8	Uncharacterized protein SAS0838	SAS0838		0	0	0	0	0	0	0	0	0	0	0	0	0	0	0	0	0	0	0	0	0	0	0	0	0	0	0	0	0	0	0	84866000	84866000	91302000	30629000	30629000	30629000	23449000	23506000	23506000	1:0.35:0.27
A5IV15	50S ribosomal protein L15	rplO	cytosolic large ribosomal subunit	0	143550000	1.0013e+08	1.0141e+08	37731000	29434000	37710000	23899000	43545000	43542000	1:0.3:0.32	129900000	267500000	109136000	69160000	47234000	16390000	53909000	58592000	21141000	1:0.26:0.26	47101000	47101000	42061000	40397000	36619000	40384000	68238000	75480000	61523000	1:0.86:1.51	13445000	13445000	14464600	20641000	20641000	20641000	23349000	23405000	23405000	1:1.5:1.7
Q6GDG7	Arginine deiminase	arcA	cytoplasm	0	5341300	3939700	3990200	2.0487e+08	1.8857e+08	1.7754e+08	120040000	137060000	135330000	1:43.02:29.57	7458600	8151000	9201000	25514000	32166000	17651000	36356000	23711000	31898000	1:3.04:3.71	171060000	171060000	172460000	180510000	161230000	180460000	193570000	187390000	188930000	1:1.01:1.11	11875200	11875200	12775800	25905000	25905000	25905000	23191000	23247000	23247000	1:2.13:1.91
P60089	Pyruvate dehydrogenase E1 component subunit alpha	pdhA		0	1.5618e+08	108940000	110330000	46682000	44529000	52000000	125870000	141570000	140490000	1:0.38:1.09	0	589000	0	872280	539570	1489000	27166000	25432000	33016000	1:1.64:48.45	74078000	74078000	68033000	60362000	70270000	60342000	74507000	70764000	65215000	1:0.88:0.97	147812000	147812000	159020000	36853000	36853000	36853000	22910000	22966000	22966000	1:0.24:0.15
A5IV19	50S ribosomal protein L6	rplF	cytosolic large ribosomal subunit	0	244700000	237310000	240350000	55638000	58846000	56795000	123040000	126560000	134760000	1:0.24:0.53	27978000	116476000	33332000	29306000	23037000	3015100	17712000	13599000	31967000	1:0.31:0.36	100000000	100000000	78242000	103180000	78173000	103140000	132080000	130780000	133380000	1:1.02:1.42	190946000	190946000	205420000	28484000	28484000	28484000	21890000	21943000	21943000	1:0.15:0.11
A0A0D1H2J5	50S ribosomal protein L32	rpmF	large ribosomal subunit	0	1.5894e+08	246800000	249970000	41809000	33642000	28035000	1.9131e+08	75041000	75037000	1:0.16:0.52	11532800	22398000	0	14886000	38357000	0	0	0	4789800	1:1.57:0.28	37843000	37843000	30396000	42683000	45959000	42669000	70069000	83218000	77784000	1:1.24:2.18	121472000	121472000	130684000	21908000	21908000	21908000	21848000	21901000	21901000	1:0.18:0.18
A0A380DQT3	Chitinase B	NCTC6133_01269		0	0	0	0	0	0	0	0	0	0	0	101706000	61600000	80648000	100750000	78414000	128440000	19032000	18892000	23535000	1:1.26:0.25	0	0	0	0	0	0	0	0	0	0	80026000	80026000	86094000	84377000	84377000	84377000	21611000	21664000	21664000	1:1.03:0.26
P0A078	Methionine aminopeptidase	map		0	10606000	14753000	14942000	10236000	9179600	9557500	12364000	10871000	11151000	1:0.72:0.85	29416000	18604400	24690000	18021000	19518000	22821000	20324000	22870000	13268000	1:0.83:0.78	13508000	13508000	11721000	11656000	8565600	11652000	11375000	11902000	11400000	1:0.82:0.9	20820000	20820000	22398000	17766000	17766000	17766000	21520000	21572000	21572000	1:0.83:1.01
Q6GAW8	NAD-specific glutamate dehydrogenase	gluD		0	3149300	774880	1014300	5779200	6183000	5163400	18115000	45804000	45802000	1:3.47:22.22	356620	0	656320	949570	1124600	533380	20872000	24831000	33877000	1:1.72:52.38	10069000	10069000	8258200	9671000	9090500	9667900	13580000	12304000	12476000	1:1:1.35	0	0	0	761670	761670	761670	21374000	21426000	21426000	0
Q7A4Q3	Adenylosuccinate lyase	purB	cytosol	0	13461000	9213500	9331500	9177700	6711700	7843900	17790000	10016000	10779000	1:0.74:1.21	79300000	75778000	74522000	21759000	20583000	33929000	16003000	18540000	14863000	1:0.33:0.22	8192100	8192100	7843800	8671900	9741700	8669000	8850200	8893000	9713600	1:1.12:1.13	65306000	65306000	70258000	27067000	27067000	27067000	21316000	21367000	21367000	1:0.4:0.32
P0A0P8	Alkaline shock protein 23	asp23		0	244220000	3.0334e+08	3.0459e+08	113280000	98772000	1.0085e+08	3.2034e+08	3.6191e+08	3.5495e+08	1:0.37:1.22	150018000	137764000	155016000	60843000	59168000	102300000	18014000	19985000	17910000	1:0.5:0.13	176800000	176800000	156600000	184340000	202190000	184280000	174530000	160440000	190970000	1:1.12:1.03	139644000	139644000	150234000	57029000	57029000	57029000	21201000	21253000	21253000	1:0.4:0.15
A5ISC3	30S ribosomal protein S16	rpsP	small ribosomal subunit,cytoplasm	0	440490000	3.0422e+08	2.9871e+08	116310000	68381000	55637000	1.6931e+08	1.5312e+08	1.5311e+08	1:0.23:0.46	129818000	107310000	121204000	34588000	89608000	69325000	12641000	11721000	11521000	1:0.54:0.1	47251000	47251000	40889000	65664000	47507000	65642000	91642000	92474000	89226000	1:1.32:2.02	346600000	346600000	372880000	137510000	137510000	137510000	21101000	21152000	21152000	1:0.39:0.06
A0A6B0BNK5	GLOBIN domain-containing protein	GO793_16175	haptoglobin-hemoglobin complex,hemoglobin complex	0	0	0	0	0	0	0	0	0	0	0	0	0	0	0	317570	0	5026700	31980000	15569000	0	0	0	0	0	0	0	0	0	0	0	0	0	0	0	0	0	20291000	20340000	20340000	0
A0A7U7IED3	ATP-dependent Clp protease ATP-binding subunit ClpC	clpC	cytoplasm	0	74568000	62950000	65952000	61574000	44424000	46586000	54251000	61303000	61299000	1:0.75:0.87	94348000	98444000	106810000	37120000	42398000	59451000	11318000	19182000	13871000	1:0.46:0.15	56109000	56109000	51985000	52359000	56649000	52342000	63678000	64329000	60455000	1:0.98:1.15	87188000	87188000	93800000	54712000	54712000	54712000	20136000	20185000	20185000	1:0.61:0.23
A0A0H2XFZ6	Transcriptional regulator	SAUSA300_0958		0	0	0	0	0	0	0	0	0	0	0	0	0	0	0	0	0	0	0	0	0	0	0	0	0	0	0	0	0	0	0	3537600	3537600	3805800	12524000	12524000	12524000	19882000	19930000	19930000	1:3.45:5.49
A5IV24	50S ribosomal protein L14	rplN	cytosolic large ribosomal subunit	0	1.7516e+08	1.6002e+08	1.6142e+08	115980000	108880000	93765000	1.0693e+08	122170000	121510000	1:0.64:0.71	312520000	123226000	324160000	24939000	24439000	30193000	20123000	10354000	18755000	1:0.1:0.06	67580000	67580000	85732000	83513000	72004000	83486000	73881000	70668000	79169000	1:1.08:1.01	30744000	30744000	33074000	25884000	25884000	25884000	19859000	19907000	19907000	1:0.82:0.63
A6QJ92	50S ribosomal protein L3	rplC	cytosolic large ribosomal subunit	0	134680000	128740000	130380000	51430000	47423000	58340000	109670000	71256000	71251000	1:0.4:0.64	248320000	233620000	333280000	77133000	58004000	72116000	31416000	33371000	28092000	1:0.25:0.11	43570000	43570000	52172000	38328000	48482000	38316000	53643000	56754000	55036000	1:0.9:1.19	138276000	138276000	148762000	22993000	22993000	22993000	19783000	19831000	19831000	1:0.16:0.14
A0A163QQ64	Single stranded DNA-binding protein,phage-associated	E1948_13730		0	1628000	2748700	2783900	13408000	7489300	7899200	972880	3133900	3577000	1:4.02:1.07	16294600	24186000	10130200	11670000	11221000	6627400	15632000	15903000	18480000	1:0.58:0.99	14606000	14606000	12001000	14411000	13593000	14407000	11995000	12546000	12645000	1:1.03:0.9	10593200	10593200	11396600	8403700	8403700	8403700	19516000	19564000	19564000	1:0.77:1.8
A5IUS3	Probable DNA-directed RNA polymerase subunit delta	rpoE	DNA-directed RNA polymerase complex	0	140440000	444180000	449870000	3.5251e+08	3.3352e+08	3.5406e+08	122910000	122420000	122410000	1:1.01:0.36	117378000	84424000	121880000	21899000	23314000	20808000	18062000	23229000	18937000	1:0.2:0.19	353610000	353610000	341730000	279010000	314960000	278920000	303310000	243880000	232250000	1:0.83:0.74	28576000	28576000	30742000	23757000	23757000	23757000	19376000	19423000	19423000	1:0.81:0.66
A0A0E1X493	Phosphoenolpyruvate carboxykinase (ATP)	pckA	cytoplasm	0	191320	0	0	0	0	0	25928000	34715000	32716000	0	5187000	10672000	7214400	9203800	10893000	6394200	34535000	32159000	36903000	1:1.15:4.49	0	0	0	0	0	0	0	0	0	0	0	0	0	991150	991150	991150	19273000	19320000	19320000	0
A0A145KZC5	Formate--tetrahydrofolate ligase	fhs		0	1921200	2248400	2277200	2291000	1796100	1950700	34056000	43631000	43629000	1:0.94:18.82	0	1036700	0	1598900	1960800	1691200	12919000	16968000	17480000	1:1.69:15.23	2030700	2030700	2187800	2042700	1106700	2042000	4045900	3435700	4403900	1:0.83:1.9	0	0	0	1491900	1491900	1491900	19026000	19072000	19072000	0
A0A0J9X1Z2	Alpha-hemolysin	SAV1163	Secreted	0	0	0	0	0	0	0	1391300	847150	847100	0	0	0	0	2943300	2672200	3617500	17735000	25503000	14736000	0	0	0	0	0	0	0	0	0	0	0	0	0	0	3604800	3604800	3604800	18702000	18747000	18747000	0
A5IV16	50S ribosomal protein L30	rpmD	cytosolic large ribosomal subunit	0	228220000	3.7134e+08	3.761e+08	59672000	27304000	25968000	65964000	86409000	86404000	1:0.12:0.24	165258000	357480000	159152000	111050000	92451000	43113000	15417000	11531000	26812000	1:0.36:0.08	27501000	27501000	24850000	28666000	31612000	28657000	63459000	65273000	63922000	1:1.11:2.41	424000000	424000000	456140000	204270000	204270000	204270000	18651000	18696000	18696000	1:0.47:0.04
Q6GHI9	Succinate--CoA ligase [ADP-forming] subunit alpha	sucD	cytosol,succinate-CoA ligase complex (ADP-forming)	0	8806400	6216000	6295600	4824800	4260400	4479200	56446000	32357000	32355000	1:0.64:5.68	17832200	20706000	20904000	5675300	5164300	6494700	18732000	22851000	16383000	1:0.29:0.98	72446000	72446000	62088000	52260000	61038000	52243000	116600000	105000000	97299000	1:0.8:1.54	18544200	18544200	19950600	5076000	5076000	5076000	18643000	18688000	18688000	1:0.27:0.98
A0A0E1XI34	Multicopper oxidase mco	mco		0	3141100	7937200	8038800	46296000	55442000	52673000	10830000	10683000	10682000	1:8.08:1.68	17315600	11339400	21232000	29184000	28506000	33943000	18173000	15539000	16549000	1:1.84:1.01	63308000	63308000	71529000	71529000	77147000	77682000	36795000	35804000	34925000	1:1.14:0.54	24344000	24344000	26192000	37645000	37645000	37645000	18611000	18656000	18656000	1:1.51:0.75
Q6GDG8	Ornithine carbamoyltransferase, catabolic	arcB	cytoplasm	0	8429600	6431000	6513400	1.7839e+08	1.819e+08	258580000	90183000	71596000	71981000	1:28.95:10.94	25166000	20274000	17491600	63758000	59410000	77636000	17970000	14922000	26452000	1:3.19:0.94	186170000	186170000	169980000	186040000	180110000	185980000	242060000	258860000	244850000	1:1.02:1.38	12321800	12321800	13256200	58958000	58958000	58958000	18462000	18507000	18507000	1:4.67:1.46
A0A090LZA4	3-deoxy-7-phosphoheptulonate synthase	aroX		0	11196000	9245000	9363500	21611000	18817000	17067000	34281000	26560000	26559000	1:1.93:2.93	6977800	6089000	7172400	2609600	1750100	386060	21861000	17699000	16571000	1:0.23:2.77	21169000	21169000	22248000	21310000	13895000	21303000	29707000	30515000	24615000	1:0.87:1.31	0	0	0	3415600	3415600	3415600	18415000	18460000	18460000	0
A5IUH7	Co-chaperonin GroES	groES	cytoplasm	0	137160000	3.071e+08	3.1103e+08	69585000	69784000	55885000	75549000	70960000	70955000	1:0.26:0.29	104154000	145492000	217680000	75531000	71068000	86968000	23112000	27021000	30839000	1:0.5:0.17	45977000	45977000	33761000	47114000	47113000	47099000	43627000	43510000	49691000	1:1.12:1.09	174322000	174322000	187542000	52855000	52855000	52855000	18288000	18332000	18332000	1:0.3:0.1
A0A0H2XFA9	Glutamine--fructose-6-phosphate aminotransferase [isomerizing]	glmS	cytoplasm	0	44712000	25163000	25485000	52513000	54896000	68622000	53535000	67690000	67686000	1:1.85:1.98	52972000	58586000	66194000	7236500	5327800	6061200	18850000	24595000	26077000	1:0.1:0.39	91312000	91312000	93370000	81983000	85329000	81956000	79926000	86889000	79783000	1:0.9:0.89	47808000	47808000	51434000	4925300	4925300	4925300	18218000	18263000	18263000	1:0.1:0.37
A0A6G4N7X2	Beta-channel forming cytolysin	G0Y31_12115	extracellular region	0	0	0	0	0	0	0	0	0	0	0	6587000	6061200	5118600	7208600	9053100	11268000	6331600	10282000	5896600	1:1.55:1.27	0	0	0	0	0	0	0	0	0	0	1050660	1050660	1109860	974890	974890	974890	18161000	18205000	18205000	1:0.91:16.99
Q2YSH7	Ribosome hibernation promotion factor	hpf	cytoplasm	0	35597000	30476000	30867000	15269000	12901000	12106000	45443000	53444000	53441000	1:0.42:1.57	16872400	16688000	21320000	7219700	8210100	8865200	26906000	12864000	17546000	1:0.44:1.04	10676000	10676000	10525000	10987000	12936000	10983000	18188000	18264000	15563000	1:1.1:1.63	14471000	14471000	15568400	6051700	6051700	6051700	17967000	18010000	18010000	1:0.41:1.21
A5IRG0	3-oxoacyl-[acyl-carrier-protein] synthase 3	fabH	cytoplasm	0	35211000	26793000	26664000	21652000	20109000	16684000	27051000	22644000	22385000	1:0.66:0.81	48292000	47620000	61180000	20515000	21016000	28278000	23357000	21649000	23577000	1:0.44:0.44	19353000	19353000	18741000	21409000	15787000	21402000	25020000	24451000	23486000	1:1.02:1.27	54488000	54488000	58620000	15329000	15329000	15329000	17932000	17975000	17975000	1:0.27:0.32
Q6GCI9	Type VII secretion system accessory factor EsaA	esaA	Cell membrane	0	2984800	2561300	2594100	1838200	1562500	0	3587100	3090500	3090400	1:0.63:1.2	10704800	8024800	8535200	32078000	38968000	71894000	27828000	25597000	33028000	1:5.24:3.17	676630	676630	1947600	2253900	1923700	2253200	3926800	3547400	2528700	1:1.95:3.03	8016800	8016800	8624800	21635000	21635000	21635000	17724000	17767000	17767000	1:2.63:2.16
A5IUP4	3-hydroxyacyl-[acyl-carrier-protein] dehydratase FabZ	fabZ	cytoplasm	0	13979000	19142000	19387000	18203000	8599500	8261300	15697000	13920000	13919000	1:0.67:0.83	8586800	27738000	19663400	16400000	13803000	5308300	20376000	22327000	21034000	1:0.63:1.14	8688100	8688100	12246000	9376500	7425800	9373400	11528000	8500300	6397300	1:0.88:0.89	19923200	19923200	21212000	12533000	12533000	12533000	17559000	17602000	17602000	1:0.62:0.86
Q7A0U4	Transcriptional regulatory protein SrrA	srrA	cytoplasm	0	13539000	12423000	12582000	10392000	7796500	9130900	48174000	22570000	22568000	1:0.71:2.42	34378000	43400000	46842000	19930000	15190000	23109000	18439000	17183000	13572000	1:0.47:0.39	6219300	6219300	7222400	7060900	0	7059100	3121000	2233600	2188400	1:1.08:0.38	45464000	45464000	48912000	20715000	20715000	20715000	17457000	17499000	17499000	1:0.44:0.38
A6QEJ4	DNA-directed RNA polymerase subunit beta	rpoB	DNA-directed RNA polymerase complex	0	50010000	32956000	33189000	23033000	26201000	25732000	37864000	34192000	34477000	1:0.65:0.92	111926000	103616000	99038000	35638000	39491000	34673000	50307000	56725000	55625000	1:0.35:0.52	58686000	58686000	64262000	63820000	66400000	63799000	55031000	50465000	49707000	1:1.07:0.85	155932000	155932000	167758000	26080000	26080000	26080000	17354000	17396000	17396000	1:0.16:0.11
A0A380E1X1	Xaa-Pro dipeptidase	NCTC5664_03453		0	13424000	16109000	16315000	7888000	7671000	7230400	3355300	8649300	8857200	1:0.5:0.46	0	0	0	0	0	0	0	0	0	0	0	0	0	0	0	0	0	0	0	0	14601000	14601000	15708200	9893000	9893000	9893000	16984000	17025000	17025000	1:0.66:1.14
P65806	Peptidase T	pepT	cytoplasm	0	4664100	5357900	5426600	3081700	2884100	2564100	2858800	4559700	4559500	1:0.55:0.78	4322200	11923000	3357800	16080000	26854000	10919000	44776000	41238000	56659000	1:2.75:7.28	2836200	2836200	3333200	3230400	3243400	3229300	3697400	3873000	3045700	1:1.08:1.18	459200	459200	485080	348610	348610	348610	16913000	16954000	16954000	1:0.75:36.21
Q6GG09	Pyruvate kinase	pyk		0	1.6726e+08	1.0508e+08	1.0297e+08	1.6644e+08	1.904e+08	2.0471e+08	229020000	2.1087e+08	2.1086e+08	1:1.5:1.73	5407000	10254800	12740400	6414700	3738300	0	4755400	5860900	4951500	1:0.54:0.55	272060000	272060000	260220000	244520000	224570000	244440000	276900000	263420000	248190000	1:0.89:0.98	87322000	87322000	93944000	36254000	36254000	36254000	16554000	16594000	16594000	1:0.4:0.19
A5IQA5	Protein/nucleic acid deglycase HchA	hchA	cytoplasm	0	28754000	55650000	56363000	27752000	36796000	33521000	18614000	20070000	20354000	1:0.7:0.42	26848000	19947800	23020000	15223000	12762000	14053000	17238000	13936000	13702000	1:0.6:0.64	44041000	44041000	29247000	40719000	40536000	40705000	42920000	39182000	40321000	1:1.04:1.04	19805600	19805600	21308000	12895000	12895000	12895000	16508000	16548000	16548000	1:0.64:0.81
A5IV22	50S ribosomal protein L5	rplE	ribonucleoprotein complex，ribosome	0	262490000	3.1544e+08	3.151e+08	117010000	90193000	84099000	96853000	99317000	99311000	1:0.33:0.33	40824000	66778000	62370000	20156000	27862000	14780000	0	0	0	0	111070000	111070000	120840000	113970000	108470000	113940000	139100000	142770000	138380000	1:0.98:1.23	44814000	44814000	48212000	37662000	37662000	37662000	16009000	16048000	16048000	1:0.82:0.35
Q6GHU6	Phenylalanine--tRNA ligase beta subunit	pheT	cytoplasm	0	16014000	14132000	12948000	10933000	9484300	10088000	16162000	13097000	13432000	1:0.71:0.99	2860600	12087400	13721400	7296700	12491000	7511100	7015000	8145900	6435900	1:0.95:0.75	8958200	8958200	9713400	8558200	8291700	8555400	11562000	12138000	11844000	1:0.92:1.29	13634600	13634600	14668600	9174800	9174800	9174800	15915000	15953000	15953000	1:0.66:1.14
P0A0A1	Pyruvate dehydrogenase E1 component subunit beta	pdhB		0	233440000	247390000	252050000	123970000	129670000	144620000	240110000	226110000	224980000	1:0.54:0.94	153878000	185124000	199522000	41971000	46890000	40647000	15784000	23179000	15840000	1:0.24:0.1	124490000	124490000	118200000	108920000	89323000	108890000	117870000	98278000	106040000	1:0.84:0.88	206280000	206280000	221920000	28680000	28680000	28680000	15861000	15900000	15900000	1:0.14:0.08
Q5HHE4	Type II NADH:quinone oxidoreductase	SACOL0944	Cell membrane	0	78336000	53286000	50470000	74728000	81405000	84316000	30780000	48798000	48753000	1:1.32:0.7	21720000	11498600	34858000	5102100	5975100	5182800	13906000	8717500	12868000	1:0.24:0.52	86512000	86512000	94181000	86733000	87863000	86705000	78913000	82468000	81912000	1:0.98:0.91	72508000	72508000	78008000	12102000	12102000	12102000	15495000	15532000	15532000	1:0.16:0.21
A0A7Z1SEH9	Penicillin-binding protein	CV021_06255	Membrane	0	0	0	0	0	0	0	0	0	0	0	0	0	0	0	0	0	0	0	0	0	0	0	0	0	0	0	0	0	0	0	25096000	25096000	27000000	18945000	18945000	18945000	15389000	15426000	15426000	1:0.74:0.6
Q6GFZ6	Acetate kinase	ackA	cytoplasm	0	93650000	62853000	64665000	51039000	54426000	59846000	1.0004e+08	88859000	89010000	1:0.75:1.26	72710000	82188000	109544000	11341000	13369000	10568000	12420000	14821000	9151600	1:0.13:0.14	60476000	60476000	58706000	56514000	54653000	56495000	63359000	61816000	59472000	1:0.93:1.03	84372000	84372000	90770000	10734000	10734000	10734000	15137000	15174000	15174000	1:0.12:0.18
Q5HH38	1,4-dihydroxy-2-naphthoyl-CoA synthase	menB	cytosol	0	70715000	71487000	72403000	33511000	38304000	35771000	50069000	64035000	64031000	1:0.5:0.83	16254400	36454000	42630000	2324100	8139500	2770000	14872000	13014000	16135000	1:0.14:0.46	51969000	51969000	48213000	53653000	47585000	53636000	60380000	53841000	56788000	1:1.02:1.12	25994000	25994000	27966000	1784100	1784100	1784100	15114000	15150000	15150000	1:0.07:0.57
A0A169KE61	Aminopeptidase	pepS		0	0	0	0	0	0	0	0	0	0	0	8482000	10097000	10224200	7438500	6828500	7026600	11366000	15492000	14716000	1:0.74:1.44	0	0	0	0	0	0	0	0	0	0	15864200	15864200	17067200	9266300	9266300	9266300	14954000	14991000	14991000	1:0.57:0.92
Q6GBR7	3-hexulose-6-phosphate synthase	SAS0528		0	126100000	271970000	267240000	73383000	67922000	81792000	62636000	66360000	61209000	1:0.34:0.29	26074000	48372000	22660000	31586000	23884000	24279000	15566000	13221000	18787000	1:0.82:0.49	82599000	82599000	77231000	65938000	85366000	65916000	96441000	107900000	97327000	1:0.9:1.24	22008000	22008000	23678000	40168000	40168000	40168000	14586000	14621000	14621000	1:1.78:0.65
Q6GG25	Translation initiation factor IF-3	infC	cytoplasm	0	87836000	50206000	51365000	18675000	15811000	16735000	14961000	26664000	26663000	1:0.27:0.36	42190000	43802000	52538000	16341000	20321000	28329000	17650000	16206000	17362000	1:0.47:0.37	25295000	25295000	24072000	25872000	25316000	25864000	31127000	27292000	34344000	1:1.03:1.24	45008000	45008000	48420000	18744000	18744000	18744000	14530000	14565000	14565000	1:0.41:0.32
A6TZ22	30S ribosomal protein S12	rpsL	small ribosomal subunit	0	134610000	1.4697e+08	1.4885e+08	71012000	91614000	85182000	93368000	111500000	111490000	1:0.58:0.73	55900000	46298000	75018000	18926000	18973000	23375000	6002500	5639100	3020100	1:0.35:0.08	100470000	100470000	97879000	105190000	111820000	105160000	83285000	96019000	87389000	1:1.08:0.89	197924000	197924000	212940000	48603000	48603000	48603000	14260000	14295000	14295000	1:0.24:0.07
Q5HDJ0	quinone oxidoreductase 1	mqo1		0	0	0	0	0	0	0	0	0	0	0	0	0	0	0	0	0	0	0	0	0	5919300	2799300	2791200	16658000	5549700	9465200	119190000	118510000	119830000	1:2.75:31.06	117344000	85588000	114922000	395400000	519630000	392770000	12529000	9757300	14121000	1:4.11:0.11
Q2FXS6	Cell shape-determining protein MreC	SAOUHSC_01759	plasma membrane	0	3328200	5368000	5436700	4338500	3623500	3893700	4831500	3986500	3986300	1:0.84:0.91	4702600	5030600	4305800	4946600	7541800	7716900	16896000	14160000	8703700	1:1.44:2.83	2416400	2416400	3022000	3907700	0	3906800	3019800	2902100	3245900	1:1.49:1.17	2217400	2217400	2342400	4622900	4622900	4622900	14037000	14071000	14071000	1:2.05:6.22
A5IV26	50S ribosomal protein L29	rpmC	cytosolic large ribosomal subunit	0	3.9336e+08	562300000	569500000	1.666e+08	124540000	110540000	65669000	92114000	92108000	1:0.26:0.16	242820000	271580000	378340000	127830000	92158000	160140000	37753000	35939000	30838000	1:0.43:0.12	145040000	145040000	109710000	170080000	155390000	170030000	161900000	170160000	179390000	1:1.24:1.28	128214000	128214000	137936000	136640000	136640000	136640000	13738000	13766000	13766000	1:1.04:0.1
A0A0E1XBQ1	Iron-sulfur cluster repair protein ScdA	ric	cytoplasm	0	14981000	20168000	20426000	38746000	35007000	34642000	59417000	66953000	66949000	1:1.95:3.48	39290000	32084000	14482800	43014000	40772000	39163000	15571000	16107000	20551000	1:1.43:0.61	24977000	24977000	17296000	25386000	24272000	25378000	32719000	30983000	29610000	1:1.12:1.39	10012800	10012800	10660400	37345000	37345000	37345000	13707000	13741000	13741000	1:3.65:1.34
A0A7U7ID64	Penicillin-binding protein PBP2B	pbpF	Cell membrane,Membrane	0	2225700	2323400	2353200	3563900	4304500	3589100	4917000	4072200	4071900	1:1.66:1.89	3436800	4915200	3397400	8265100	5329100	8156800	17917000	17296000	13560000	1:1.85:4.15	1351900	1351900	1511600	1448000	1518700	1447500	992790	1127000	766450	1:1.05:0.68	2060000	2060000	2193200	9380700	9380700	9380700	13687000	13720000	13720000	1:4.46:6.51
Q2FEW1	Probable uridylyltransferase SAUSA300_2130	SAUSA300_2130		0	0	0	0	0	0	0	0	0	0	0	0	0	0	0	0	0	0	0	0	0	0	0	0	0	0	0	0	0	0	0	30714000	30714000	33042000	7359900	7359900	7359900	13634000	13667000	13667000	1:0.23:0.43
A0A166N5L1	Extracellular glutamine-binding protein	artQ	Cell membrane	0	0	0	0	0	0	560730	6108400	16759000	17202000	0	0	0	0	4564200	5463400	854220	11883000	11828000	13697000	0	0	0	501290	443350	367120	443240	2229700	3250700	4761700	1:0.83:6.81	0	0	0	3343200	3343200	3343200	13597000	13630000	13630000	0
A0A2X2JWR6	ATP-dependent protease HslV	clpQ_2	cytoplasm	0	2728100	2371100	2401500	0	0	0	2687700	6495900	6495600	0	0	0	0	0	0	0	0	0	0	0	0	0	0	0	0	0	0	0	0	0	6747200	6747200	7183600	4793700	4793700	4793700	13564000	13597000	13597000	1:0.7:1.97
A0A0D1HLW7	Pyrimidine-nucleoside phosphorylase	deoA	cytosol	0	0	0	0	0	0	0	0	0	0	0	14594400	10148800	9141800	3407200	6073700	2701700	11889000	13004000	14608000	1:0.36:1.17	0	0	0	0	0	0	0	0	0	0	8593000	8593000	9244600	3229400	3229400	3229400	13539000	13572000	13572000	1:0.37:1.54
Q8KLQ8	Signal transduction protein TRAP	traP		0	16022000	25927000	26259000	9468800	6923000	4665100	14418000	9790700	9790100	1:0.31:0.5	8949400	10489600	9673200	7521900	13887000	6430500	15381000	17698000	15146000	1:0.96:1.66	4957300	4957300	3611300	4629500	5145500	4628400	6430900	6574200	7713400	1:1.06:1.53	13661800	13661800	14697800	11213000	11213000	11213000	13518000	13550000	13550000	1:0.8:0.97
A0A0E1X882	Cysteine--tRNA ligase	cysS	cytoplasm	0	12084000	12408000	12528000	5729300	4461900	4241000	5068300	7693700	7693200	1:0.39:0.55	15529200	20420000	24372000	4947700	6157900	4307100	10218000	11431000	10270000	1:0.26:0.53	4910500	4910500	4072800	5916700	5533800	5914800	7278300	7958000	7039800	1:1.25:1.6	24304000	24304000	26148000	6234300	6234300	6234300	13471000	13504000	13504000	1:0.25:0.54
Q6GG30	Trigger factor	tig	cytoplasm	0	1.5001e+08	1.4988e+08	1.5359e+08	84569000	77965000	70803000	72442000	95775000	95769000	1:0.51:0.58	245540000	279620000	286260000	105670000	122530000	120450000	21034000	14815000	27906000	1:0.43:0.08	81781000	81781000	78318000	80842000	87439000	80815000	114760000	111490000	108490000	1:1.03:1.38	274660000	274660000	295500000	90793000	90793000	90793000	13405000	13437000	13437000	1:0.32:0.05
Q2FFH4	Uncharacterized protein SAUSA300_1902	SAUSA300_1902	cytosol	0	27971000	61369000	60049000	45419000	56044000	59966000	16897000	25836000	25834000	1:1.08:0.46	11477200	14141400	16289000	7165900	9127300	7460500	13008000	11304000	13577000	1:0.57:0.9	45849000	45849000	42527000	48785000	49673000	48769000	37972000	37974000	40437000	1:1.1:0.87	18222800	18222800	19604800	7535600	7535600	7535600	13339000	13371000	13371000	1:0.4:0.72
Q2FJC3	Lysine--tRNA ligase	lysS	cytoplasm	0	43090000	22987000	23376000	27452000	28146000	30566000	22729000	26952000	26950000	1:0.96:0.86	52932000	42122000	56026000	6142300	7655700	8019600	4159000	4522400	5828600	1:0.14:0.1	31097000	31097000	32370000	30645000	30360000	30635000	37662000	35302000	34289000	1:0.97:1.13	90640000	90640000	97514000	10330000	10330000	10330000	13239000	13271000	13271000	1:0.11:0.14
Q5HHA1	3-oxoacyl-[acyl-carrier-protein] synthase 2	fabF	cytosol	0	62506000	48449000	49070000	35923000	35665000	31354000	26221000	22631000	21684000	1:0.64:0.44	45280000	44402000	50744000	12648000	14301000	9234300	14134000	14904000	17472000	1:0.26:0.33	42329000	42329000	45040000	41107000	35065000	41094000	45994000	45615000	46921000	1:0.9:1.07	45732000	45732000	49200000	11003000	11003000	11003000	13040000	13072000	13072000	1:0.23:0.28
A0A5S9I4Q1	Glyoxal reductase	TMSFP482_16920		0	0	0	0	0	0	0	0	0	0	0	0	0	0	0	0	0	0	0	0	0	0	0	0	0	0	0	0	0	0	0	1634340	1634340	1758280	6378200	6378200	6378200	13006000	13038000	13038000	1:3.81:7.77
A0A2W4BZ31	Uncharacterized protein	NCTC7878_00900	membrane	0	0	0	0	0	0	0	0	0	0	0	120940000	79662000	128704000	72802000	69251000	125020000	13051000	12963000	13301000	1:0.81:0.12	0	0	0	0	0	0	0	0	0	0	106634000	106634000	114720000	81276000	81276000	81276000	12787000	12818000	12818000	1:0.74:0.12
Q6GDP3	Putative acetyltransferase SAR2635	SAR2635		0	0	0	0	0	0	0	0	0	0	0	0	0	0	0	0	0	0	0	0	0	10945000	10945000	10195000	7366300	7766800	7363900	16763000	14541000	17411000	1:0.7:1.52	17988200	17988200	19352400	19524000	19524000	19524000	12660000	12691000	12691000	1:1.06:0.69
Q6GKJ3	HTH-type transcriptional regulator SarS	sarS	cytoplasm	0	22640000	18226000	18459000	21626000	26558000	21830000	12071000	5798700	5798400	1:1.18:0.4	82950000	69814000	85066000	53937000	65478000	50060000	37364000	132830000	65397000	1:0.71:0.99	18297000	18297000	17307000	19480000	15542000	19473000	16307000	15985000	16613000	1:1.01:0.91	37832000	37832000	40702000	0	0	0	12623000	12654000	12654000	0
A0A224B4Q6	Urease subunit alpha	ureC	cytoplasm	0	15919000	10167000	10297000	3631700	4856000	4315200	9128400	10942000	10941000	1:0.35:0.85	3857800	6173600	4107800	6876400	6358800	3087500	16675000	20277000	22768000	1:1.15:4.22	13921000	13921000	11342000	14532000	19902000	14527000	15110000	15427000	13828000	1:1.25:1.13	2517600	2517600	2708400	3354000	3354000	3354000	12601000	12631000	12631000	1:1.3:4.89
A0A7U7EVR8	Nudix hydrolase domain-containing protein	SAR1757		0	0	0	0	0	0	0	0	0	0	0	35274000	23030000	24640000	8627700	6794800	12488000	11346000	12049000	13567000	1:0.34:0.45	30376000	30376000	22717000	31502000	29004000	31492000	36090000	34542000	32745000	1:1.1:1.24	19241400	19241400	20326000	7604500	7604500	7604500	12438000	12468000	12468000	1:0.39:0.64
A0A0H3K9F7	Probable manganese-dependent inorganic pyrophosphatase	ppaC	cytoplasm	0	50663000	57464000	56700000	29730000	26045000	27606000	42818000	41980000	41978000	1:0.51:0.77	0	0	0	0	0	0	2887800	3484200	2887900	0	27273000	27273000	21642000	26537000	25662000	26529000	28142000	30784000	27715000	1:1.03:1.14	61656000	61656000	66332000	6551200	6551200	6551200	12102000	12131000	12131000	1:0.1:0.19
A5ISD0	Succinate--CoA ligase [ADP-forming] subunit beta	sucC	cytosol,succinate-CoA ligase complex	0	10644000	8783600	8969400	6902900	6643800	6671500	49782000	48374000	48412000	1:0.71:5.16	7343000	3169800	13838400	1811500	2601400	2251700	25066000	16463000	17058000	1:0.27:2.41	4529400	4529400	3975800	4314300	5128300	4312900	6031400	5827900	5404700	1:1.06:1.32	14534400	14534400	15636600	1682400	1682400	1682400	12023000	12052000	12052000	1:0.11:0.81
A0A2X2JXX4	type VII secretion system extracellular protein A	esxA		0	137580000	268580000	272020000	1.5177e+08	135930000	114490000	73434000	94154000	94148000	1:0.59:0.39	595040000	772440000	599300000	3.3087e+09	2511100000	2359600000	11861000	13664000	18832000	1:4.16:0.02	147950000	147950000	127510000	174600000	148830000	174540000	115160000	126630000	115600000	1:1.18:0.84	547560000	547560000	589080000	2517700000	2517700000	2517700000	11978000	12007000	12007000	1:4.48:0.02
Q6GG42	Valine--tRNA ligase	valS	cytoplasm	0	20632000	11999000	12312000	10032000	8262100	8398000	12820000	14038000	14037000	1:0.59:0.91	31532000	34682000	30748000	6413700	8565400	8855100	5500200	10564000	12498000	1:0.25:0.29	15900000	15900000	16398000	18921000	16422000	18915000	23670000	25902000	25329000	1:1.13:1.55	25084000	25084000	26986000	5160200	5160200	5160200	11856000	11885000	11885000	1:0.2:0.46
A0A380E1X5	Lipoprotein	NCTC5664_03454		0	7833200	13505000	13678000	6307300	6797300	4626900	5431800	3164900	3164700	1:0.51:0.34	0	7888600	0	5716100	4165500	3355300	14938000	13437000	22077000	1:0.56:2.13	9909400	9909400	9764200	10951000	8115100	10948000	6493500	7303600	6319400	1:1.01:0.68	0	0	0	8053000	8053000	8053000	11740000	11769000	11769000	0
Q6GHD4	Aerobic glycerol-3-phosphate dehydrogenase	glpD	cytoplasm	0	58968000	44576000	45240000	68702000	65069000	59565000	64641000	93509000	93503000	1:1.3:1.69	16338200	29056000	34872000	16278000	20445000	15577000	13016000	12908000	17304000	1:0.65:0.54	61722000	61722000	64438000	68145000	65400000	68123000	79320000	79416000	74115000	1:1.07:1.24	37076000	37076000	39886000	13408000	13408000	13408000	11730000	11759000	11759000	1:0.35:0.31
A0A380E3F2	RNA binding protein	NCTC5664_03547		0	0	0	0	0	0	0	0	0	0	0	0	0	0	0	0	0	0	0	0	0	0	0	0	0	0	0	0	0	0	0	24916000	24916000	26806000	8489300	8489300	8489300	11678000	11707000	11707000	1:0.33:0.46
A0A115IUI0	6,7-dimethyl-8-ribityllumazine synthase	ribH	cytosol,riboflavin synthase complex	0	3206800	2359300	2389500	3313400	2381100	2978400	6217600	5695700	5695300	1:1.09:2.21	12348000	9844600	13172200	1229900	1298700	0	759520	721610	2639900	1:0.11:0.12	4137900	4137900	3804100	3270500	4529700	3269400	5960900	5359200	5479000	1:0.92:1.39	0	0	0	0	0	0	11620000	11648000	11648000	0
Q2FJC9	33 kDa chaperonin	hslO	cytoplasm	0	8608400	12558000	11137000	2980400	2862000	2883500	4846900	3224400	3224200	1:0.27:0.35	10379400	15385400	11430400	2985300	6415000	3002500	5712300	6939800	8810100	1:0.33:0.58	3748800	3748800	4041300	3745100	3612600	3743900	4222000	3985300	3414800	1:0.96:1.01	6562400	6562400	7060200	1299400	1299400	1299400	11577000	11605000	11605000	1:0.19:1.72
P0A095	Transcription termination/antitermination protein NusG	nusG	cytosol	0	26324000	32644000	31987000	18683000	15327000	14193000	18059000	25133000	25132000	1:0.53:0.75	72778000	60196000	93704000	17711000	13806000	31176000	32309000	30052000	31599000	1:0.28:0.41	11085000	11085000	13316000	11298000	9039200	11294000	14518000	15517000	16082000	1:0.89:1.3	69354000	69354000	74614000	13983000	13983000	13983000	11329000	11357000	11357000	1:0.2:0.16
A0A2S6DHH4	Lipoprotein, putative	AS572_09510		0	0	0	0	0	0	0	0	0	0	0	5337400	14239000	9178800	16361000	23164000	23911000	13455000	10668000	14747000	1:2.21:1.35	0	0	0	0	0	0	0	0	0	0	7510600	7510600	8080200	16201000	16201000	16201000	11189000	11216000	11216000	1:2.1:1.46
P66012	Alkyl hydroperoxide reductase subunit F	ahpF		0	841230	0	0	0	0	0	0	541130	541090	0	23422000	41804000	40348000	9373300	8402100	6080300	14474000	8498500	10744000	1:0.23:0.32	1315900	1315900	1258400	1149800	0	1149600	809150	791870	806140	1:0.89:0.62	30098000	30098000	32380000	10251000	10251000	10251000	11130000	11157000	11157000	1:0.33:0.36
A0A5S9EUA1	Sphingomyelin phosphodiesterase	TMSFP482_19060	extracellular region	0	0	0	0	0	0	0	0	0	0	0	0	0	0	0	0	0	11050000	11180000	4276900	0	0	0	0	0	0	0	0	0	0	0	0	0	0	0	0	0	11108000	11135000	11135000	0
A0A380EL22	Citrate synthase (unknown stereospecificity)	citZ_1	cytosol	0	0	0	0	0	0	0	0	0	0	0	0	0	0	0	0	0	0	0	0	0	0	0	0	0	0	0	0	0	0	0	0	0	0	0	0	0	11104000	11131000	11131000	0
Q2FH83	Uncharacterized protein SAUSA300_1248	SAUSA300_1248		0	17797000	56344000	57066000	68649000	80491000	87325000	80159000	69403000	69399000	1:1.8:1.67	236520000	108404000	180768000	81169000	64963000	101210000	2369600	2503800	32322000	1:0.47:0.07	82068000	82068000	59952000	80031000	86231000	80005000	44884000	50435000	49035000	1:1.1:0.64	14715000	14715000	15830800	7148700	7148700	7148700	10792000	10819000	10819000	1:0.47:0.72
Q6GGV5	Asparagine--tRNA ligase	asnS	cytoplasm	0	27211000	18324000	18559000	30414000	28872000	27495000	23654000	26685000	26683000	1:1.35:1.2	25862000	34472000	35382000	13538000	11166000	4530200	12332000	7601400	12980000	1:0.31:0.34	32854000	32854000	35477000	34892000	34856000	34881000	36072000	36794000	34101000	1:1.03:1.06	27620000	27620000	29716000	14298000	14298000	14298000	10715000	10741000	10741000	1:0.5:0.38
A0A641ACM8	M42 family metallopeptidase	D7S40_02525		0	0	0	0	0	0	0	0	0	0	0	0	0	0	0	0	0	0	0	0	0	19730000	19730000	14936000	13219000	22137000	13215000	15080000	14359000	13676000	1:0.89:0.79	4789600	4789600	5152800	3131300	3131300	3131300	10643000	10669000	10669000	1:0.64:2.17
A0A0E1X890	Cof-like hydrolase	HMPREF0769_12416	cytosol	0	14581000	22331000	22617000	21605000	15210000	13365000	28614000	32097000	32095000	1:0.84:1.56	18398800	17125400	16381200	8478400	9294700	8642400	12689000	11578000	9252800	1:0.51:0.65	16262000	16262000	18387000	17939000	14875000	17933000	20184000	19447000	18970000	1:1:1.15	17047000	17047000	18339800	7645500	7645500	7645500	10475000	10501000	10501000	1:0.44:0.6
Q6GG08	ATP-dependent 6-phosphofructokinase	pfkA	cytoplasm	0	59714000	41607000	42140000	35500000	41822000	39866000	35506000	42657000	42654000	1:0.82:0.84	602580	1042700	995680	709490	2362300	1532100	12643000	16508000	17874000	1:1.74:17.81	48061000	48061000	56400000	51056000	45782000	51040000	62436000	61434000	57355000	1:0.97:1.19	20196000	20196000	21726000	6353700	6353700	6353700	10471000	10497000	10497000	1:0.31:0.51
Q14U76	Bone sialoprotein-binding protein	bbp	Secreted, cell wall	0	2281500	3793600	3842200	5514700	3846500	2861000	5343900	4362500	4362200	1:1.23:1.42	37182000	46662000	52690000	25857000	19155000	32109000	10705000	12515000	7647200	1:0.56:0.23	3623600	3623600	4483700	4494700	3854400	4493300	4275500	4554400	3872500	1:1.09:1.08	38670000	38670000	41602000	22669000	22669000	22669000	10453000	10478000	10478000	1:0.57:0.26
A8Z3N1	Isoleucine--tRNA ligase	ileS	cytoplasm	0	31749000	16892000	17161000	18517000	19836000	16646000	19929000	28082000	28001000	1:0.84:1.16	29346000	30078000	24664000	6642500	7607700	5408900	8804600	8808700	18407000	1:0.23:0.43	16655000	16655000	17927000	17887000	16522000	17881000	22662000	23934000	21657000	1:1.02:1.33	24272000	24272000	26112000	8418200	8418200	8418200	10444000	10470000	10470000	1:0.34:0.42
A5IV17	30S ribosomal protein S5	rpsE	small ribosomal subunit	0	255240000	1.8351e+08	1.8837e+08	80716000	97952000	78688000	71388000	127740000	133110000	1:0.41:0.53	58800000	123074000	133626000	9060300	15780000	5752900	13351000	8304300	24722000	1:0.1:0.15	133290000	133290000	135790000	143350000	151100000	143300000	123140000	121060000	122110000	1:1.09:0.91	276280000	276280000	297240000	38381000	38381000	38381000	10441000	10466000	10466000	1:0.14:0.04
A0A2C9TQK5	Alpha/beta hydrolase	ACR79_07230	Membrane	0	1292500	845210	850600	807540	862440	0	310220	1839500	1839400	1:0.84:1.33	4429600	0	0	2749000	1648600	3492700	16535000	6336600	11168000	1:0.59:2.56	0	0	0	0	0	0	0	0	0	0	0	0	0	0	0	0	10415000	10441000	10441000	0
Q2FHZ1	Ribonuclease J 1	rnj1	cytoplasm	0	17877000	12997000	13127000	24660000	31738000	27034000	24942000	23432000	23431000	1:1.9:1.63	17489800	18739800	23686000	3827600	2594500	4550900	7184600	8301900	8892400	1:0.18:0.41	29726000	29726000	29188000	33967000	33347000	33956000	31412000	32371000	30953000	1:1.14:1.07	4313800	4313800	4640800	0	0	0	10415000	10440000	10440000	0
P0C1S0	HTH-type transcriptional regulator MgrA	mgrA	cytoplasm	0	18424000	13641000	13816000	12829000	10309000	9612500	12795000	22766000	22765000	1:0.71:1.27	27120000	0	0	4113300	0	0	7301700	18888000	7389200	1:0.15:0.41	8270800	8270800	8982500	8004900	6830400	8002300	11819000	12246000	10221000	1:0.89:1.34	0	0	0	411710	411710	411710	10412000	10437000	10437000	0
W8UXC3	30S ribosomal protein S20	rpsT	small ribosomal subunit,cytosol	0	73138000	120380000	121930000	72078000	39677000	47765000	35183000	58421000	58418000	1:0.51:0.48	245280000	130052000	181724000	39991000	41089000	49800000	24298000	15231000	18178000	1:0.23:0.1	51555000	51555000	50742000	43979000	53399000	43964000	64633000	62751000	63066000	1:0.92:1.24	43866000	43866000	47192000	28251000	28251000	28251000	10370000	10396000	10396000	1:0.63:0.23
A5IQ72	Pyridoxal 5-phosphate synthase subunit PdxS	pdxS		0	46438000	45720000	46306000	44748000	36768000	33610000	1.037e+08	108030000	107910000	1:0.83:2.31	5050200	15704600	10817600	2850800	2231400	2404000	1736900	2817200	4387900	1:0.24:0.28	44659000	44659000	39069000	43964000	38697000	43950000	60120000	61780000	59814000	1:0.99:1.42	13373800	13373800	14388000	14186000	14186000	14186000	10124000	10149000	10149000	1:1.03:0.74
A0A0D1JNA8	Fumarate hydratase class II	citG	cytoplasm	0	0	0	0	0	0	0	0	0	0	0	0	0	0	0	0	0	3036800	4491900	3588100	0	0	0	0	0	0	0	0	0	0	0	5778800	5778800	6104400	2287100	2287100	2287100	10101000	10125000	10125000	1:0.39:1.72
A0A0E1XF11	GAF domain protein	HMPREF0769_11972	cytosol	0	9002300	23607000	23909000	12648000	16260000	14172000	5673200	8464500	8464000	1:0.76:0.4	22384000	7807600	18683800	9511500	11778000	8802300	12034000	11956000	12543000	1:0.62:0.75	17544000	17544000	15536000	19139000	19973000	19133000	10817000	12758000	10634000	1:1.15:0.68	15611000	15611000	16794800	8578400	8578400	8578400	10061000	10085000	10085000	1:0.54:0.63
A0A641A8U7	D-lactate dehydrogenase	D7S40_04485		0	0	0	0	0	0	0	0	0	0	0	0	0	0	0	0	0	0	0	0	0	9225500	9225500	9042200	6048700	8275500	6046700	13301000	14058000	9141300	1:0.74:1.33	53448000	53448000	57500000	17578000	17578000	17578000	10044000	10069000	10069000	1:0.32:0.18
Q6GDB7	UPF0312 protein SAR2769	SAR2769		0	5440700	9893400	10020000	11480000	9896200	11232000	9432600	6990500	6990100	1:1.29:0.92	0	0	0	2990100	3936100	4975400	4789000	3527000	7656200	0	12266000	12266000	12291000	9123100	10537000	9120200	6641300	8470300	10325000	1:0.78:0.69	9134400	9134400	9649200	4643400	4643400	4643400	9961100	9985400	9985400	1:0.5:1.07
P0A068	Signal peptidase IB	spsB	Cell membrane	0	0	0	0	0	0	0	0	0	0	0	0	0	0	0	0	0	0	0	0	0	0	0	0	0	0	0	0	0	0	0	0	0	0	0	0	0	9913300	9937400	9937400	0
Q6GFY8	30S ribosomal protein S4	rpsD	small ribosomal subunit	0	1.9812e+08	1.604e+08	1.6065e+08	99525000	118410000	115860000	70352000	61633000	61713000	1:0.64:0.37	80444000	127312000	107068000	24260000	29768000	33205000	12912000	15322000	25345000	1:0.28:0.17	152890000	152890000	136930000	153390000	176710000	153340000	132960000	125840000	123200000	1:1.09:0.86	98012000	98012000	105444000	11803000	11803000	11803000	9792000	9812400	9812400	1:0.12:0.1
A0A0E1XD80	HTH-type transcriptional regulator SarZ	sarZ	cytoplasm	0	0	0	0	0	0	0	0	0	0	0	0	0	0	0	0	0	0	0	0	0	3668700	3668700	2368500	3055500	4144000	3054500	4448300	4580300	3525700	1:1.06:1.29	15044600	15044600	16017400	13312000	13312000	13312000	9772800	9796600	9796600	1:0.87:0.64
Q931T2	Uncharacterized N-acetyltransferase SAV1176	SAV1176		0	0	0	0	0	0	0	0	0	0	0	0	0	0	0	0	0	0	0	0	0	0	0	0	0	0	0	0	0	0	0	0	0	0	0	0	0	9738700	9762400	9762400	0
P0C0Z1	Response regulator protein VraR	vraR	cytoplasm	0	11064000	14787000	15026000	17892000	14507000	15569000	15609000	9495500	9494900	1:1.17:0.85	2010000	11681000	4858000	4116800	3495300	1711500	11481000	8010700	14754000	1:0.5:1.85	2959400	2959400	2077800	3335700	3620100	3334600	1971000	2351500	2118700	1:1.29:0.81	6517000	6517000	7011200	4247300	4247300	4247300	9637200	9660600	9660600	1:0.64:1.44
C4TFC1	Cystatin-like fold lipoprotein	BN1321_380017		0	1817100	2850100	2886700	2438800	2908400	2675900	2344900	2579600	2579400	1:1.06:0.99	0	2412400	0	3138600	2827400	3363000	11690000	7393900	5788600	1:1.29:3.44	2048300	2048300	1783400	2226500	2538600	2225900	1937200	1491800	1016000	1:1.19:0.76	0	0	0	3032100	3032100	3032100	9632800	9656200	9656200	0
Q2G0D4	Probable autolysin SsaALP	SAOUHSC_00671		0	0	0	0	2510200	2202500	2568000	2665700	2369400	2369300	0	0	0	810720	12088000	14642000	6744000	62176000	62208000	77637000	1:13.76:83.06	0	0	0	0	0	0	0	0	0	0	18034400	18034400	19402200	262100000	262100000	262100000	9480000	9503100	9503100	1:14.17:0.51
W8TS50	Inosine-5-monophosphate dehydrogenase	guaB	cytosolic small ribosomal subunit	0	42855000	30941000	31312000	32925000	35926000	39136000	56223000	57597000	57493000	1:1.03:1.63	52932000	49810000	70482000	14570000	15365000	17612000	13043000	14658000	15452000	1:0.27:0.25	51217000	51217000	51145000	50809000	45893000	50792000	48493000	47045000	47940000	1:0.96:0.93	48632000	48632000	52320000	11460000	11460000	11460000	9328000	9350700	9350700	1:0.23:0.19
Q2FJA1	50S ribosomal protein L10	rplJ	large ribosomal subunit	0	3.0306e+08	6.4502e+08	6.2809e+08	1.9573e+08	1.9841e+08	1.8953e+08	225150000	255800000	222690000	1:0.37:0.45	52478000	42578000	61328000	33436000	34840000	38989000	32826000	31392000	21435000	1:0.69:0.55	176240000	176240000	160450000	184920000	155120000	184860000	169500000	186980000	161950000	1:1.02:1.01	174086000	174086000	187288000	28691000	28691000	28691000	9271900	9294400	9294400	1:0.16:0.05
A6QJ86	30S ribosomal protein S3	rpsC	cytosolic small ribosomal subunit	0	217330000	2.0237e+08	2.0784e+08	1.0529e+08	119340000	111500000	89545000	111460000	111450000	1:0.54:0.5	105804000	95354000	121816000	10047000	14383000	12542000	13455000	10790000	10592000	1:0.11:0.11	140840000	140840000	155750000	141600000	153030000	141560000	109530000	126030000	114910000	1:1:0.8	108616000	108616000	116852000	30929000	30929000	30929000	9243100	9265600	9265600	1:0.28:0.08
A5IV10	30S ribosomal protein S13	rpsM	small ribosomal subunit,cytosol	0	141550000	1.642e+08	1.6442e+08	54414000	58672000	59839000	56650000	68847000	68843000	1:0.37:0.41	209340000	172302000	224680000	51568000	42999000	61944000	8078400	13311000	12912000	1:0.26:0.06	71455000	71455000	74722000	66032000	68583000	66011000	72594000	70609000	69465000	1:0.92:0.98	73074000	73074000	78616000	20793000	20793000	20793000	9014200	9036100	9036100	1:0.28:0.12
A0A6G4QJ47	LytR family transcriptional regulator	G0X55_01585	Membrane	0	5142500	9437900	8291000	19594000	20679000	17189000	10337000	7728300	7727900	1:2.51:1.13	0	0	0	9505100	10349000	12636000	6174300	6429400	4932700	0	0	0	0	0	0	0	0	0	0	0	0	0	0	15385000	15385000	15385000	8778400	8799800	8799800	0
A0A0E1X6S2	Small ribosomal subunit protein bS21	rpsU	ribonucleoprotein complex,ribosome	0	96466000	109620000	111020000	32583000	37339000	29718000	24004000	25652000	27020000	1:0.31:0.24	68562000	51998000	52480000	35225000	45949000	26840000	10056000	11420000	13326000	1:0.62:0.2	39154000	39154000	55505000	42392000	44201000	42378000	43972000	46147000	46434000	1:0.96:1.02	53646000	53646000	57714000	15057000	15057000	15057000	8618600	8639500	8639500	1:0.27:0.16
Q5HFY8	Extracellular matrix-binding protein ebh	ebh	Cell membrane	0	0	0	0	0	0	0	0	0	0	0	31648000	25492000	28092000	41692000	20684000	58917000	0	0	0	0	0	0	0	0	0	0	0	0	0	0	0	0	0	0	0	0	8321100	8341300	8341300	0
Q8NW24	D-alanine aminotransferase	dat	cytosol	0	21207000	19632000	18977000	56255000	53709000	59806000	42387000	44695000	44692000	1:2.84:2.2	26176000	24308000	56796000	5584300	5117000	5860000	10985000	11376000	15662000	1:0.15:0.35	62754000	62754000	48988000	61272000	50100000	61252000	67477000	66231000	64060000	1:0.99:1.13	46540000	46540000	50070000	4884000	4884000	4884000	8185500	8205400	8205400	1:0.1:0.17
P65133	Translation initiation factor IF-2	infB	cytoplasm	0	47365000	37262000	36695000	43618000	51428000	56250000	53646000	59195000	57267000	1:1.25:1.4	27428000	50184000	51250000	13687000	11242000	10508000	10051000	10901000	11161000	1:0.27:0.25	43865000	43865000	43119000	42396000	40993000	42383000	40340000	43467000	40043000	1:0.96:0.95	46846000	46846000	50398000	13250000	13250000	13250000	8142900	8162700	8162700	1:0.28:0.17
Q2G078	Ribonucleoside-diphosphate reductase	SAOUHSC_00742	ribonucleoside-diphosphate reductase complex	0	40398000	30790000	31184000	87636000	90210000	99258000	40566000	38346000	38266000	1:2.71:1.14	15645000	16050400	19588000	5887100	4217100	5380400	11869000	6729100	10281000	1:0.3:0.56	161250000	161250000	153640000	151950000	140040000	151900000	164340000	146710000	137060000	1:0.93:0.94	22208000	22208000	23892000	6209500	6209500	6209500	8099400	8119100	8119100	1:0.27:0.36
A0A7Z1S697	FAD-dependent oxidoreductase (Fragment)	CV021_16830		0	51954000	71297000	72211000	66790000	73936000	59652000	88139000	69211000	69207000	1:1.03:1.16	153194000	168246000	175542000	21958000	17411000	0	11090000	8331600	5159000	1:0.12:0.05	76332000	76332000	80029000	95292000	102190000	95262000	79887000	68748000	74852000	1:1.26:0.96	144244000	144244000	155184000	20583000	20583000	20583000	8041400	8061000	8061000	1:0.14:0.05
P66495	30S ribosomal protein S19	rpsS	cytoplasm,small ribosomal subunit	0	234410000	143830000	143660000	64301000	38916000	39156000	91326000	60687000	60684000	1:0.27:0.41	0	0	0	0	0	0	0	0	0	0	47778000	47778000	48266000	41445000	56130000	41431000	81029000	77785000	72275000	1:0.97:1.61	205000000	205000000	218240000	46215000	46215000	46215000	7856600	7875700	7875700	1:0.22:0.04
A6QIU7	ATP synthase subunit beta	atpD	Cell membrane	0	74006000	80597000	79661000	73637000	88005000	93598000	72627000	64333000	63736000	1:1.09:0.86	17398400	18934800	18955000	8968700	7580000	9348200	5231400	6560600	11064000	1:0.47:0.41	104930000	104930000	89128000	99988000	97212000	99956000	75656000	78295000	74117000	1:0.99:0.76	16047200	16047200	17264200	10155000	10155000	10155000	7775500	7794400	7794400	1:0.62:0.47
Q6GEG1	Molybdopterin molybdenumtransferase	moeA	cytosol	0	5992800	5041800	5259100	6843500	7246500	6284600	14465000	18063000	18062000	1:1.25:3.1	4318000	9171600	9146000	2110000	1625200	3485600	6925000	8036400	4366100	1:0.32:0.85	5623800	5623800	5111000	6337100	6706200	6335100	10566000	10144000	8876600	1:1.18:1.81	7312200	7312200	7866800	1776100	1776100	1776100	7766400	7785300	7785300	1:0.24:1.04
A6QFE3	D-alanine--D-alanyl carrier protein ligase	dltA	cytoplasm	0	21977000	25555000	25882000	10081000	7789100	7983900	14240000	11847000	11846000	1:0.35:0.52	14907200	27936000	32924000	8388700	7723900	8079400	7204900	8182700	6754300	1:0.32:0.29	11721000	11721000	10546000	11391000	9216700	11388000	13813000	14163000	14512000	1:0.94:1.25	28088000	28088000	30218000	7841300	7841300	7841300	7739300	7758100	7758100	1:0.27:0.27
A8YY72	ATP synthase subunit alpha	atpA	Cell membrane	0	1.0421e+08	81448000	82199000	73642000	89816000	91700000	66690000	73535000	70186000	1:0.95:0.79	10809000	23732000	17022000	11182000	13868000	5895200	16213000	9632700	17505000	1:0.6:0.84	99877000	99877000	94685000	104450000	98335000	104410000	70566000	77354000	73087000	1:1.04:0.75	15021400	15021400	16160400	7499900	7499900	7499900	7715900	7734600	7734600	1:0.49:0.5
Q5HGK7	Uncharacterized protein SACOL1240	SACOL1240		0	0	0	0	0	0	0	0	0	0	0	75946000	42276000	53336000	7515800	7229900	3247900	4710600	3725300	5896100	1:0.1:0.08	0	0	0	0	0	0	0	0	0	0	77332000	77332000	83196000	9742000	9742000	9742000	7681600	7700300	7700300	1:0.12:0.1
A0A0E1XGK8	Transcription termination/antitermination protein NusA	nusA	cytoplasm	0	32494000	23083000	23154000	24452000	24331000	25329000	28040000	31873000	31871000	1:0.94:1.17	24244000	32482000	30788000	4747400	3110800	2896800	6320200	7676100	6295000	1:0.12:0.23	23940000	23940000	20614000	23012000	26631000	23004000	25848000	24710000	24524000	1:1.06:1.1	24784000	24784000	26664000	4844300	4844300	4844300	7668500	7687100	7687100	1:0.19:0.3
A0A2W3AJV4	Signal recognition particle receptor FtsY	ftsY	Cell membrane,cytoplasm	0	11578000	13023000	13190000	8783300	5292000	6820000	23548000	18363000	18362000	1:0.55:1.59	0	1160400	0	1045300	1241700	1124300	10261000	8066300	10791000	1:0.98:8.36	4496400	4496400	4265400	3897400	3110100	3896200	9392500	7151100	7463400	1:0.82:1.81	0	0	0	1185300	1185300	1185300	7645500	7664100	7664100	0
A0A380E0D9	Phage-associated terminase large subunit	NCTC5664_02820		0	0	0	0	0	0	0	0	0	0	0	0	0	0	0	0	0	0	0	0	0	0	0	0	0	0	0	0	0	0	0	0	0	0	0	0	0	7644600	7663200	7663200	0
A5IS83	Bifunctional protein PyrR	pyrR		0	10546000	16353000	16563000	6771700	6969800	9029500	18017000	15739000	15738000	1:0.52:1.14	18274400	45686000	53830000	2571700	2053100	0	0	0	0	0	5350200	5350200	4693900	5494100	4914600	5492300	6463000	6262000	5975700	1:1.03:1.21	0	0	0	0	0	0	7635600	7654200	7654200	0
Q7A057	Putative formate dehydrogenase MW2229	MW2229	Membrane	0	0	0	0	0	0	0	0	0	0	0	0	0	0	0	0	0	0	0	0	0	0	0	0	0	0	0	0	0	0	0	5119000	5119000	5450000	3367600	3367600	3367600	7443500	7461600	7461600	1:0.64:1.43
Q6GDN1	Probable transglycosylase IsaA	isaA	Secreted	0	1.072e+08	251530000	245900000	7.1252e+08	6.7054e+08	580500000	2.0051e+08	257890000	257870000	1:3.25:1.18	64912000	247280000	90074000	128170000	178900000	54907000	19875000	10351000	22139000	1:0.9:0.13	1073900000	1073900000	849050000	997920000	807420000	997600000	454590000	558290000	569310000	1:0.94:0.53	68438000	68438000	73628000	87421000	87421000	87421000	7438700	7456700	7456700	1:1.25:0.11
A0A0E1XJU6	Superantigen-like protein 7	HMPREF0769_10053	extracellular region	0	0	0	0	0	0	0	0	0	0	0	9988000	6237200	7234400	4412100	6146300	9325200	11711000	12027000	14846000	1:0.85:1.64	0	0	0	0	0	0	0	0	0	0	0	0	0	0	0	0	7372600	7390600	7390600	0
A5IV35	30S ribosomal protein S10	rpsJ	ribonucleoprotein complex,ribosome	0	251200000	2.9796e+08	3.0178e+08	128120000	85081000	87515000	1.645e+08	1.54e+08	1.5399e+08	1:0.35:0.56	73436000	116266000	67132000	30988000	50866000	24877000	31662000	29746000	27590000	1:0.42:0.35	118400000	118400000	124600000	119510000	131150000	119470000	96913000	131980000	106440000	1:1.02:0.93	397980000	397980000	428160000	88067000	88067000	88067000	7293200	7311000	7311000	1:0.22:0.02
P66804	Serine hydroxymethyltransferase	glyA	cytoplasm	0	11505000	9054000	9613700	7998100	8574300	7599600	7808100	9569900	9569300	1:0.8:0.89	23240000	25960000	29092000	7677000	7183600	10556000	6911600	7486300	5776100	1:0.32:0.26	12406000	12406000	15302000	14038000	12764000	14033000	13600000	13032000	12929000	1:1.02:0.99	24694000	24694000	26568000	7593600	7593600	7593600	7249400	7267000	7267000	1:0.3:0.29
P0A029	Cell division protein FtsZ	ftsZ	cytoplasm	0	124430000	94177000	95577000	109470000	125430000	130570000	123640000	145100000	141040000	1:1.16:1.3	82206000	89136000	84104000	30731000	30274000	27319000	8635300	10253000	8017200	1:0.35:0.11	153520000	153520000	135170000	150200000	145480000	150150000	124490000	133980000	122820000	1:1.01:0.86	71786000	71786000	77230000	26871000	26871000	26871000	7185600	7203100	7203100	1:0.37:0.1
A0A0E1X4Q9	DNA-3-methyladenine glycosylase I	tag		0	0	0	0	0	0	0	0	0	0	0	0	5186400	0	3220200	2688200	4816100	6827300	7300200	4669700	1:0.69:1.21	1487600	1487600	0	1250600	1690700	1250200	6558200	3323100	5587600	1:0.94:3.47	0	0	0	2483800	2483800	2483800	7162700	7180100	7180100	0
A0A2X2KA01	Staphylococcal tandem lipoprotein	NCTC7878_00487		0	0	0	0	0	0	0	0	0	0	0	0	0	0	0	0	0	0	0	0	0	0	0	0	0	0	0	0	0	0	0	0	0	0	6109500	6109500	6109500	7038800	7055900	7055900	0
Q2FZ19	Ribonuclease J 2	rnj2	cytoplasm	0	12448000	8132100	8236300	16112000	16095000	15403000	19423000	20478000	20477000	1:1.65:2.1	0	0	0	0	1117600	0	1070200	1114700	0	0	21584000	21584000	19587000	22222000	24258000	22215000	18408000	18501000	19882000	1:1.09:0.9	17106800	17106800	18404000	3153700	3153700	3153700	7030700	7047800	7047800	1:0.18:0.4
A0A0U1MIY5	Malonyl CoA-acyl carrier protein transacylase	fabD	cytosol	0	21832000	28721000	29089000	24915000	14035000	14788000	15494000	13603000	13602000	1:0.67:0.54	0	0	0	0	0	0	2368200	2297900	2264400	0	21643000	21643000	18475000	21372000	25174000	21365000	25340000	25643000	23128000	1:1.1:1.2	7811800	7811800	8404200	3422700	3422700	3422700	7029000	7046100	7046100	1:0.43:0.88
A0A844RAN4	Cof-type HAD-IIB family hydrolase	GO942_12680	cytosol	0	0	0	0	0	0	0	0	0	0	0	0	0	0	0	0	0	0	0	0	0	0	0	0	0	0	0	0	0	0	0	26314000	26314000	28016000	7746600	7746600	7746600	7002800	7019800	7019800	1:0.29:0.26
Q5HDT2	Molybdenum cofactor biosynthesis protein B	moaB	cytosol	0	3522400	3609200	3655500	3528800	2746100	2369400	6882300	3712900	3712700	1:0.8:1.33	0	0	0	0	1137500	0	4317400	5173300	5911600	0	2143900	2143900	4083600	2288000	3065600	2287400	4715100	5904100	5158500	1:0.91:1.88	0	0	0	0	0	0	6847900	6864600	6864600	0
A0A2X2MA38	5-nucleotidase	yfkN_2		0	0	0	0	0	0	0	0	0	0	0	0	0	0	0	0	0	0	0	0	0	0	0	0	0	0	0	0	0	0	0	5015200	5015200	5297800	5431400	5431400	5431400	6826200	6842800	6842800	1:1.06:1.34
A6QGC0	Serine/threonine-protein kinase PrkC	prkC	Spore membrane	0	0	0	0	0	0	0	0	0	0	0	5625600	0	0	1709400	3251000	3851300	5620700	6046600	9001300	1:0.52:1.22	0	0	0	0	0	0	0	0	0	0	0	0	0	0	0	0	6813500	6830100	6830100	0
A0A0E1XL96	3-demethylubiquinone-9 3-methyltransferase domain protein	HMPREF0769_10558		0	123140000	270390000	271840000	3.4252e+08	1.6859e+08	1.9653e+08	78476000	62630000	62626000	1:1.06:0.31	0	0	0	0	0	0	0	0	0	0	0	0	0	0	0	0	0	0	0	0	79718000	79718000	85764000	76377000	76377000	76377000	6810600	6827100	6827100	1:0.93:0.08
A8Z3N7	Aspartate carbamoyltransferase	pyrB	cytosol	0	936210	118030	119240	0	0	0	13244000	21471000	21469000	0	113916000	117162000	104328000	43730000	40787000	35456000	20856000	22847000	29009000	1:0.36:0.22	0	0	0	0	0	0	0	0	0	0	0	0	0	0	0	0	6743200	6759600	6759600	0
A0A0E1XJV2	Superantigen-like protein	HMPREF0769_10058	extracellular region	0	0	0	0	0	0	0	0	0	0	0	4151600	4164600	3210200	2406000	2725500	3516400	5981300	5665300	7769400	1:0.75:1.68	0	0	0	0	0	0	0	0	0	0	0	0	0	2614100	2614100	2614100	6700700	6716900	6716900	0
A5IPX0	GMP synthase [glutamine-hydrolyzing]	guaA	cytosol	0	32556000	19196000	19442000	12354000	11684000	11699000	24006000	29980000	29978000	1:0.5:1.18	10173800	10714400	8343600	7286400	8998700	4205100	9408800	6541900	15837000	1:0.7:1.09	13942000	13942000	14780000	15443000	13534000	15438000	16581000	17099000	17199000	1:1.04:1.19	10587000	10587000	11389800	7695000	7695000	7695000	6656600	6672700	6672700	1:0.71:0.61
A0A2S6D7B3	IolE protein -like protein	CV021_03590		0	0	0	0	0	0	0	0	0	0	0	0	0	0	0	4221900	3641900	26411000	8296100	31590000	0	0	0	0	0	0	0	0	0	0	0	0	0	0	0	0	0	6585300	6601300	6601300	0
Q2FY68	Pyrroline-5-carboxylate reductase	proC	cytoplasm	0	4074500	5286800	5354500	12102000	8115500	6591500	15001000	8283300	8332000	1:1.82:2.15	1446040	4782400	0	0	776280	0	0	0	0	0	11293000	11293000	11452000	11210000	10612000	11207000	13613000	11906000	12433000	1:0.97:1.11	5217200	5217200	5612800	1328500	1328500	1328500	6578300	6594300	6594300	1:0.25:1.23
A0A380DX60	Hydroxymethylglutaryl-CoA synthase	mvaS		0	0	0	0	0	0	0	0	0	0	0	0	0	0	0	0	0	0	0	0	0	0	0	0	0	0	0	0	0	0	0	61442000	61442000	66102000	11878000	11878000	11878000	6543100	6559000	6559000	1:0.19:0.1
A0A114AKY3	1-phosphatidylinositol phosphodiesterase	plc		0	0	0	0	0	0	0	0	0	0	0	1576880	1315700	1754900	781250	5519500	665060	2462900	3030500	13653000	1:1.5:4.12	0	0	0	0	0	0	0	0	0	0	0	0	0	7543200	7543200	7543200	6408800	6424400	6424400	0
A5IV02	50S ribosomal protein L13	rplM	cytosolic large ribosomal subunit	0	218030000	2.0046e+08	2.0332e+08	92381000	1.0183e+08	92745000	127210000	125390000	125380000	1:0.46:0.61	1343480000	1606480000	1413580000	506580000	479780000	375700000	6940000	6871600	57854000	1:0.31:0.02	124480000	124480000	109810000	134980000	125370000	134930000	123860000	120560000	124300000	1:1.1:1.03	156954000	156954000	168856000	11831000	11831000	11831000	6377000	6392500	6392500	1:0.07:0.04
Q6GDV6	Uncharacterized oxidoreductase SAR2567	SAR2567		0	18177000	20831000	21098000	17787000	15494000	14634000	12322000	23941000	24274000	1:0.8:1.01	27048000	20138000	21472000	11862000	10077000	12162000	30153000	28485000	36126000	1:0.5:1.38	24807000	24807000	23918000	26104000	26886000	26096000	33284000	39038000	36229000	1:1.08:1.48	0	0	0	2108300	2108300	2108300	6340800	6356200	6356200	0
A5IS24	Phenylalanine--tRNA ligase alpha subunit	pheS	cytoplasm	0	10038000	7343300	7437400	4144000	3780600	4024200	8262700	10053000	10053000	1:0.48:1.14	181870000	202080000	231060000	57610000	62946000	65172000	39568000	54237000	53118000	1:0.3:0.24	4673700	4673700	6099400	5584700	4980600	5582900	5289800	4247400	5335100	1:1.05:0.96	12649400	12649400	13608800	8624600	8624600	8624600	6208600	6223600	6223600	1:0.67:0.48
A0A0D6H3I9	Dihydrolipoyl dehydrogenase	lpdA	cytoplasm,membrane	0	8269400	7183800	7088200	2859500	4336900	3137200	17140000	3827500	3827200	1:0.46:1.1	0	1419280	1122420	1366900	676140	851030	7210700	8307400	4065900	1:0.76:5.14	1746000	1746000	2234600	2726600	1988200	2725700	2608900	3907900	2337800	1:1.3:1.55	663560	663560	706460	1165200	1165200	1165200	6173500	6188500	6188500	1:1.72:9.12
A0A380ELF0	NADP-dependent malic enzyme	maeB		0	0	0	0	0	0	0	0	0	0	0	35636000	32278000	33604000	13372000	4824500	15615000	6987600	6843900	3331300	1:0.33:0.17	0	0	0	0	0	0	0	0	0	0	37214000	37214000	39620000	10955000	10955000	10955000	6135400	6150300	6150300	1:0.29:0.16
Q6GG12	Isocitrate dehydrogenase [NADP]	icd		0	7638400	5281000	5348600	11757000	9444900	9469600	24590000	38989000	38986000	1:1.68:5.61	4641400	4881600	3597200	0	0	0	5456700	9627900	8520900	0	15390000	15390000	14148000	14902000	17241000	14897000	17669000	16100000	16518000	1:1.05:1.12	1786480	1786480	1921960	0	0	0	6049000	6063700	6063700	0
Q6GJC8	50S ribosomal protein L7/L12	rplL	cytosolic large ribosomal subunit	0	1362200000	2715400000	2930200000	5.8462e+08	3.7288e+08	3.337e+08	462130000	5.8793e+08	5.879e+08	1:0.18:0.23	211340000	267660000	391480000	117650000	98488000	169080000	22685000	21960000	25462000	1:0.44:0.08	299870000	299870000	310810000	285010000	290840000	284920000	288020000	317380000	255990000	1:0.95:0.95	1076040000	1076040000	1157640000	454530000	454530000	454530000	6047000	6061700	6061700	1:0.41:0.01
A6QEJ0	50S ribosomal protein L1	rplA	large ribosomal subunit	0	2.0106e+08	1.9667e+08	2.0034e+08	88781000	1.0246e+08	97870000	138940000	1.7829e+08	1.7725e+08	1:0.48:0.83	4556600	5360000	0	1430500	3345600	0	8512500	11493000	5355200	1:0.48:1.7	159220000	159220000	170750000	166260000	168800000	166210000	147620000	137490000	143060000	1:1.02:0.88	197170000	197170000	212120000	36013000	36013000	36013000	6028000	6042600	6042600	1:0.18:0.03
A0A0H2WZ22	acetate--CoA ligase	acs	cytosol	0	0	0	0	0	0	0	0	0	0	0	0	0	0	0	0	0	0	0	0	0	0	0	0	0	0	0	0	0	0	0	0	0	0	0	0	0	6004000	6018600	6018600	0
A0A6G4Z306	Class A sortase SrtA	G6Y33_03870		0	6648400	6357200	6438700	5396100	2186500	3067800	2027400	3638800	3638600	1:0.55:0.48	0	0	0	3993000	0	0	6695000	5746400	4097500	0	2995100	2995100	9489500	2203000	3004400	2202200	8946800	3297400	3470400	1:0.48:1.02	0	0	0	0	0	0	5961400	5975900	5975900	0
Q5HHF6	Acid sugar phosphatase	nagD	cytoplasm	0	11445000	22629000	22709000	12741000	11734000	9757300	13009000	11480000	11480000	1:0.6:0.63	0	13807800	5285600	4461600	2628600	892310	3749200	3133600	3039800	1:0.28:0.35	9756800	9756800	6004100	11595000	8471900	11591000	12055000	11186000	11091000	1:1.24:1.35	0	0	0	3139400	3139400	3139400	5909200	5923500	5923500	0
A0A0H2GUL1	Coenzyme A disulfide reductase	cdr		0	11613000	9456100	9577200	13885000	10432000	9888000	18663000	18927000	18926000	1:1.12:1.84	10702200	14434600	13425600	5936400	5075500	2658100	8641900	5684500	8059300	1:0.35:0.58	11520000	11520000	15503000	12811000	11759000	12806000	13243000	13623000	14231000	1:0.97:1.07	14543000	14543000	15646000	5010000	5010000	5010000	5905700	5920100	5920100	1:0.34:0.4
A0A380DRH8	N-acetylmuramoyl-L-alanine amidase, family 4	NCTC5664_01081		0	0	0	0	0	2884100	1818900	0	0	0	0	0	0	0	0	0	0	3770700	5904100	4460000	0	2327500	2327500	1986900	3717200	3054400	3716000	0	0	0	0	0	0	0	0	0	0	5865800	5880000	5880000	0
A0A0E1X6D8	Catabolite control protein A	ccpA		0	0	0	0	0	0	0	0	0	0	0	10472600	14494600	16185400	5096900	6222000	3760500	5602200	7033900	6451900	1:0.37:0.46	0	0	0	0	0	0	0	0	0	0	8876000	8876000	9549000	4166600	4166600	4166600	5821800	5835900	5835900	1:0.46:0.64
Q2G0G6	NADP-dependent oxidoreductase domain-containing protein	SAOUHSC_00603	cytosol	0	0	0	0	0	0	0	0	0	0	0	0	0	0	0	0	0	0	0	0	0	0	0	0	0	0	0	0	0	0	0	0	0	0	0	0	0	5791600	5805700	5805700	0
A5IQA0	30S ribosomal protein S7	rpsG	small ribosomal subunit	0	440290000	3.9273e+08	3.9776e+08	1.89e+08	1.5173e+08	1.609e+08	56487000	139790000	139780000	1:0.41:0.27	167524000	161584000	128752000	113070000	253220000	97557000	290750000	261490000	321620000	1:1.01:1.91	160140000	160140000	167080000	156130000	184600000	156080000	167000000	152650000	159160000	1:1.02:0.98	78808000	78808000	84784000	21923000	21923000	21923000	5753400	5767300	5767300	1:0.27:0.07
A0A2X2K3M8	Glutaryl-CoA dehydrogenase	NCTC7878_02286		0	0	0	0	0	0	0	0	0	0	0	0	0	0	0	0	0	0	0	0	0	0	0	0	0	0	0	0	0	0	0	0	0	0	0	0	0	5672100	5685900	5685900	0
P0A022	Beta sliding clamp	dnaN	cytoplasm	0	18025000	15728000	16656000	16362000	14692000	15500000	17234000	20536000	19694000	1:0.92:1.14	16354600	11614400	16076400	5549200	4329100	5237500	9543500	8388400	5851700	1:0.34:0.54	15771000	15771000	14841000	16615000	17226000	16610000	16607000	16862000	17218000	1:1.09:1.09	7136400	7136400	7677600	3672100	3672100	3672100	5668500	5682300	5682300	1:0.5:0.78
A0A2X2JV03	Probable nicotinate-nucleotide adenylyltransferase	nadD		0	3294000	4604000	5330900	7350200	6829800	6297800	3771200	3350700	3350500	1:1.55:0.79	0	0	0	3159900	2554600	736960	5349900	5462900	4804400	0	6912700	6912700	5845000	7385300	7689100	7382900	7086800	8120600	8727800	1:1.14:1.22	0	0	0	2687300	2687300	2687300	5630500	5644200	5644200	0
A0A090LVR3	Peptidase M16	ymfH		0	0	0	0	0	0	0	0	0	0	0	0	0	0	0	0	2025900	4054300	5054800	5100200	0	906000	906000	0	1041300	0	1041000	1106700	1011600	1056100	1:1.15:1.17	0	0	0	0	0	0	5583300	5596900	5596900	0
Q6GE99	Ribose-5-phosphate isomerase A	rpiA	cytosol	0	5234900	5905700	5981300	7607300	7142300	7286700	7437800	9147100	9146500	1:1.29:1.5	0	0	0	0	0	0	15151000	0	29435000	0	10321000	10321000	9237300	10685000	10274000	10682000	8868200	9658000	9261000	1:1.06:0.93	0	0	0	321050	321050	321050	5555000	5568500	5568500	0
Q5HH23	Probable quinol oxidase subunit 2	qoxA	Cell membrane	0	33161000	28589000	28956000	22428000	29356000	27051000	66518000	80926000	80921000	1:0.87:2.52	3403000	0	0	0	0	0	5137100	6325700	7039800	0	40540000	40540000	46230000	42525000	48396000	42511000	35076000	36131000	35397000	1:1.05:0.84	20220000	20220000	21526000	21387000	21387000	21387000	5493000	5506300	5506300	1:1.04:0.27
A0A0Z0RFP9	Myosin-crossreactive antigen	EIG94_00120		0	3190000	1182500	1197700	2795300	3472500	2823200	8297200	6731300	6730900	1:1.63:3.91	0	0	0	0	923570	0	4628200	5577100	7050600	0	3137400	3137400	3928800	4128200	4198200	4126900	4789500	5302200	4667300	1:1.22:1.45	0	0	0	0	0	0	5442200	5455400	5455400	0
Q2YWN2	UPF0051 protein SAB0778	SAB0778		0	0	0	0	0	0	0	0	0	0	0	21200000	31160000	35384000	9264600	10341000	9340100	5647500	5620600	4872000	1:0.33:0.18	9948400	9948400	10922000	8972100	10212000	8969200	11786000	11791000	12121000	1:0.91:1.16	33338000	33338000	35866000	9899400	9899400	9899400	5438700	5451900	5451900	1:0.29:0.16
A5IU30	Glutamate-1-semialdehyde 2,1-aminomutase 2	hemL2	cytoplasm	0	10760000	8898900	9012900	11101000	12865000	13054000	24606000	18054000	18053000	1:1.29:2.12	3930200	9328200	5191600	0	873620	1087800	6581300	6826700	3017900	1:0.16:0.89	18800000	18800000	17085000	19230000	19065000	19224000	16857000	17471000	16877000	1:1.05:0.94	0	0	0	0	0	0	5384800	5397900	5397900	0
Q6GGG3	Probable glycine dehydrogenase (decarboxylating) subunit 1	gcvPA		0	6778700	5894400	5969900	5689500	5240800	4827700	11679000	12649000	14238000	1:0.85:2.07	0	0	0	0	0	0	7274300	5552600	4350100	0	7329000	7329000	9807900	8370100	6183400	8367400	10424000	10374000	8549300	1:0.94:1.2	0	0	0	0	0	0	5342300	5355300	5355300	0
A5IQM3	Probable transcriptional regulatory protein SaurJH9_0693	SaurJH9_0693	cytoplasm	0	35594000	61177000	58561000	36234000	23767000	25025000	25098000	38923000	38921000	1:0.55:0.66	0	0	0	0	1602300	0	10468000	9903700	11158000	0	33284000	33284000	28546000	29630000	29498000	29621000	33698000	34467000	32427000	1:0.93:1.06	36652000	36652000	39432000	3124900	3124900	3124900	5228900	5241700	5241700	1:0.08:0.14
P63764	Cell division protein FtsA	ftsA	Cell membrane	0	29822000	21858000	22424000	40205000	48928000	44886000	34402000	32355000	32353000	1:1.81:1.34	6833200	16570000	8111400	1550100	1407700	742680	4766300	5817900	6123800	1:0.12:0.53	32202000	32202000	30941000	30393000	28009000	30383000	25158000	26554000	25648000	1:0.93:0.81	5008800	5008800	5388800	1152200	1152200	1152200	5227300	5240000	5240000	1:0.22:1.02
Q6GFM3	Uroporphyrinogen decarboxylase	hemE	cytoplasm	0	7605300	7675500	7593800	4437200	4307800	5155800	9210900	5292600	5292200	1:0.61:0.87	15837000	0	19034400	4838200	3776600	5238300	4031200	4927400	2353500	1:0.26:0.22	4708100	4708100	4465000	5076000	5623000	5074400	4822000	5333000	5061900	1:1.14:1.1	16231800	16231800	17146600	4583600	4583600	4583600	5199000	5211600	5211600	1:0.28:0.31
P0A0H9	3-oxoacyl-[acyl-carrier-protein] reductase FabG	fabG		0	55506000	74576000	75532000	92802000	1.0141e+08	108900000	29109000	36730000	36727000	1:1.47:0.5	69228000	49366000	68436000	10257000	12011000	13320000	7692200	8776800	6424100	1:0.19:0.12	145070000	145070000	153110000	128140000	123390000	128100000	122930000	122630000	124790000	1:0.86:0.84	54896000	54896000	59060000	10676000	10676000	10676000	5169000	5181600	5181600	1:0.19:0.09
A0A6A8FD50	Alanine--tRNA ligase	alaS	cytoplasm	0	16394000	11276000	11420000	8690900	8865600	8650400	17743000	15727000	15726000	1:0.67:1.26	26698000	42614000	47042000	5862300	6891800	10150000	2509700	4980300	3170900	1:0.2:0.09	13713000	13713000	13182000	14188000	12823000	14183000	13961000	14380000	13966000	1:1.01:1.04	39854000	39854000	42876000	4542200	4542200	4542200	5149900	5162500	5162500	1:0.11:0.13
A0A2X2K6J6	Iron-sulfur cluster regulator IscR	iscR	cytosol	0	24110000	24767000	24166000	13488000	2677600	1861200	11100000	6210000	6209700	1:0.25:0.32	12356800	27394000	14901600	5405400	4244300	4311200	6604900	4783300	10511000	1:0.26:0.4	3339200	3339200	7856000	2914500	5499400	2913700	12212000	8306900	12009000	1:0.78:2.24	15036800	15036800	16177200	5166200	5166200	5166200	5088500	5100800	5100800	1:0.34:0.33
Q6G7C8	Zinc-type alcohol dehydrogenase-l	SAS2087		0	0	0	0	0	0	0	0	0	0	0	0	0	0	0	0	0	0	0	0	0	0	0	0	0	0	0	0	0	0	0	5581000	5581000	6004200	2476900	2476900	2476900	5081100	5093400	5093400	1:0.43:0.89
A0A7U7EU29	Pyridine nucleotide-disulphide oxidoreductase protein	SAR0600		0	3293500	5143900	5209800	2596000	2062000	1772000	4230900	3921700	3921400	1:0.47:0.88	0	0	0	0	0	0	0	0	0	0	0	0	0	0	0	0	0	0	0	0	0	0	0	0	0	0	5072000	5084400	5084400	0
A0A0B6XSJ7	NADP-dependent zinc-binding dehydrogenase	curA		0	0	0	0	0	0	0	0	0	0	0	0	0	0	0	0	0	0	0	0	0	0	0	0	0	0	0	0	0	0	0	5881400	5881400	6327600	1768300	1768300	1768300	5061000	5073300	5073300	1:0.29:0.84
Q2FH01	L-threonine dehydratase catabolic TdcB	tdcB		0	22698000	9791600	9917000	78627000	109370000	94536000	48643000	62515000	62511000	1:6.66:4.1	24784000	13515400	24740000	5375600	4279200	10488000	5208900	6509000	5455900	1:0.32:0.27	6362800	6362800	6033500	5650900	5995600	5649100	4893500	5272500	5333500	1:0.92:0.83	14371600	14371600	15461400	3930900	3930900	3930900	5020700	5032900	5032900	1:0.27:0.34
A0A6H4EG53	triacylglycerol lipase	geh_1	Secreted	0	0	0	0	0	0	0	0	0	0	0	0	0	0	0	0	0	3970300	5036400	3551500	0	0	0	0	0	0	0	0	0	0	0	0	0	0	0	0	0	5003700	5015800	5015800	0
A0A0E1X6R8	Rhodanese-like protein	HMPREF0769_11926		0	58354000	1.9165e+08	1.941e+08	3.4375e+08	4.2815e+08	461480000	85912000	85009000	85004000	1:2.78:0.58	99788000	93530000	145204000	39812000	27134000	73829000	4606400	3601900	5383400	1:0.42:0.04	451400000	451400000	362770000	449620000	457100000	449480000	230350000	259650000	249180000	1:1.07:0.58	134328000	134328000	144514000	26389000	26389000	26389000	4904900	4916800	4916800	1:0.19:0.04
P0A0K7	DNA gyrase subunit B	gyrB	cytoplasm	0	7624800	4742300	5134000	5381100	6170200	5993000	13811000	11616000	11615000	1:1:2.12	14382600	16550200	10476800	5826800	4801800	4468400	5209600	5180000	2693700	1:0.36:0.32	8592300	8592300	8285200	9649500	9585900	9646400	6789700	7089700	6842600	1:1.13:0.81	7364200	7364200	7922800	4358700	4358700	4358700	4848200	4860000	4860000	1:0.58:0.64
P64124	Coproporphyrin III ferrochelatase	cpfC	cytoplasm	0	8457700	13495000	13668000	6651900	7181800	6832600	9116100	8694000	8693500	1:0.58:0.74	0	6973800	2620600	969640	2623700	0	7644700	4277500	8610400	1:0.37:1.43	8835300	8835300	8042400	7748200	7787300	7745700	7132900	5860100	6770300	1:0.91:0.77	3225400	3225400	3407200	0	0	0	4845400	4857200	4857200	0
A0A0E1X9N8	NDxxF motif lipoprotein	HMPREF0769_10079		0	10599000	10843000	11226000	9332200	10657000	9840200	8921800	6078800	6073000	1:0.91:0.65	12381400	6255400	14593000	14057000	8305100	15739000	2838200	3724800	1959800	1:1.15:0.26	10636000	10636000	11309000	10012000	10820000	10009000	9444300	10359000	9732400	1:0.95:0.91	14159200	14159200	15233000	15325000	15325000	15325000	4833400	4845100	4845100	1:1.06:0.33
A0A0E1X7K0	SCP-like protein	HMPREF0769_12409		0	0	0	0	0	0	0	0	0	0	0	0	0	0	0	0	0	0	0	0	0	0	0	0	0	0	0	0	0	0	0	0	0	0	0	0	0	4753700	4765300	4765300	0
Q6GHU0	Thioredoxin	trxA	cytosol	0	228420000	4.2418e+08	446010000	953700000	8.1733e+08	1242600000	5.8418e+08	7.0132e+08	7.0128e+08	1:2.74:1.81	394280000	327820000	382720000	231620000	270780000	306360000	2286300	5177800	38036000	1:0.73:0.04	45285000	45285000	54194000	17862000	7387300	17856000	18089000	46857000	15547000	1:0.3:0.56	241560000	241560000	259880000	194080000	194080000	194080000	4583400	4594500	4594500	1:0.78:0.02
P63872	Cysteine synthase	cysK		0	38046000	45585000	45814000	69153000	72147000	69141000	81910000	76975000	76970000	1:1.63:1.82	56890000	57088000	69546000	22121000	19703000	21708000	5385300	4648200	6037800	1:0.35:0.09	114000000	114000000	111200000	116060000	111820000	116020000	116260000	123560000	122340000	1:1.01:1.07	56404000	56404000	60682000	23874000	23874000	23874000	4514200	4525200	4525200	1:0.41:0.08
P81177	Zinc metalloproteinase aureolysin	aur		0	0	0	0	0	0	0	0	0	0	0	136046000	113146000	147566000	57106000	46836000	74076000	3301000	3943500	3881600	1:0.45:0.03	0	0	0	0	0	0	0	0	0	0	133372000	133372000	143486000	69133000	69133000	69133000	4439500	4450300	4450300	1:0.51:0.03
A0A0E1X6F5	HDIG domain protein	HMPREF0769_1183		0	5282600	4561400	4619800	3852300	6235000	4650100	4303000	4260200	4259900	1:1.02:0.89	13125400	11116200	13609600	3648200	3140000	5799800	2937400	4525900	5584900	1:0.33:0.34	13535000	13535000	15925000	14281000	16041000	14277000	11335000	12114000	12791000	1:1.04:0.84	13572000	13572000	14337000	3326800	3326800	3326800	4407400	4418100	4418100	1:0.24:0.32
A0A0H3KGM3	Iron uptake regulatory protein	NWMN_1406	Cell membrane	0	4933500	7051100	6973100	4045600	3921500	2986100	6096100	5111300	5111000	1:0.58:0.86	6760400	3312000	10374800	0	3546300	4174500	8763500	6549600	5718800	1:0.57:1.03	0	0	0	0	0	0	0	0	0	0	8089400	8089400	8702800	0	0	0	4373700	4384400	4384400	0
Q9RF06	Aspartyl/glutamyl-tRNA(Asn/Gln) amidotransferase subunit B	gatB		0	38698000	29411000	29965000	25054000	28381000	26502000	31665000	32211000	32346000	1:0.82:0.98	61626000	55498000	75980000	13784000	14734000	15138000	6059100	4880000	7686000	1:0.23:0.1	38225000	38225000	34094000	36329000	35644000	36317000	36308000	35133000	38663000	1:0.98:1	63764000	63764000	68600000	12662000	12662000	12662000	4316100	4326600	4326600	1:0.19:0.07
Q2FFZ9	UPF0478 protein SAUSA300_1685	SAUSA300_168	Cell membrane	0	0	0	0	0	0	0	0	0	0	0	13348800	15505400	11251400	8196000	8014700	5944200	5601800	6836000	4360200	1:0.55:0.42	0	0	0	0	0	0	0	0	0	0	5422200	5422200	5772800	6098700	6098700	6098700	4305400	4315800	4315800	1:1.1:0.78
A5IT93	Glycine--tRNA ligase	glyQS	cytoplasm	0	75524000	48308000	48927000	46142000	43942000	46361000	34126000	48454000	48451000	1:0.79:0.76	37636000	69282000	46806000	4854600	7929400	4832900	4304000	4676100	4403200	1:0.11:0.09	38225000	38225000	43511000	40292000	46052000	40279000	40029000	39110000	38956000	1:1.06:0.98	46748000	46748000	50294000	6937400	6937400	6937400	4305200	4315600	4315600	1:0.14:0.09
Q6GFZ8	Alanine dehydrogenase 2	ald2	plasma membrane	0	0	0	0	0	0	0	0	0	0	0	0	0	0	0	0	0	0	0	0	0	0	0	0	0	0	0	0	0	0	0	0	0	0	0	0	0	4235200	4245500	4245500	0
A0A090M247	Oxidoreductase	yhfK		0	3964600	9702700	9827100	5549600	4302700	4825600	8406900	3651800	3651600	1:0.62:0.67	0	6599000	8202600	0	3069400	0	6305600	6544700	5615000	1:0.41:0.83	17910000	17910000	16799000	22320000	20150000	22313000	18826000	19808000	19609000	1:1.23:1.11	5678200	5678200	5998200	0	0	0	4158400	4168500	4168500	0
Q6GJR6	NADPH-dependent oxidoreductase	nfrA		0	4355700	4687500	4747600	3645300	3895300	2344300	3509200	5164100	5163800	1:0.72:1	0	0	0	0	0	0	0	0	0	0	0	0	0	0	0	0	0	0	0	0	0	0	0	0	0	0	4133000	4143000	4143000	0
A0A0E1X5N8	Glyoxalase family protein	HMPREF0769_12338		0	7143800	18449000	18685000	9061100	7558500	8772500	30005000	23296000	23294000	1:0.57:1.73	7348800	11596600	12438000	1506600	2533900	2708600	2240800	5880500	6640900	1:0.22:0.47	7014000	7014000	6765500	6677200	5732200	6675000	8186400	6372000	6304700	1:0.92:1	13829800	13829800	14878600	1311500	1311500	1311500	4126100	4136200	4136200	1:0.09:0.29
A0A0E1XC50	Polysaccharide lyase family 8, super-sandwich domain protein	HMPREF0769_10951	extracellular region	0	0	0	0	0	0	0	0	0	0	0	0	0	0	0	0	0	0	0	0	0	0	0	0	0	0	0	0	0	0	0	16513200	16513200	17765600	7756200	7756200	7756200	4077900	4087800	4087800	1:0.46:0.24
A5IV09	30S ribosomal protein S11	rpsK	ribonucleoprotein complex,ribosome	0	1.517e+08	120480000	122020000	79752000	77804000	65649000	86119000	79075000	79070000	1:0.57:0.62	263620000	300980000	441380000	85616000	75100000	97307000	9302400	6886200	7438000	1:0.26:0.02	75278000	75278000	73361000	82460000	75584000	82434000	87499000	94654000	89075000	1:1.07:1.21	65208000	65208000	70154000	16628000	16628000	16628000	4055100	4065000	4065000	1:0.25:0.06
A0A0H3JQ49	Similar to outer membrane protein	SAV0307	cell outer membrane	0	5352500	6897600	7564400	1.7603e+08	1.5444e+08	1.8582e+08	3.047e+08	1.7194e+08	1.7193e+08	1:26.06:32.73	95642000	111016000	100918000	18507000	27625000	27499000	7362600	4824700	14632000	1:0.24:0.09	0	0	0	0	0	0	0	0	0	0	110260000	110260000	118620000	17018000	17018000	17018000	4026100	4035900	4035900	1:0.15:0.04
A8Z2R4	Glutamyl-tRNA(Gln) amidotransferase subunit A	gatA	glutamyl-tRNA(Gln) amidotransferase complex	0	52689000	35590000	37973000	30100000	32024000	31796000	18240000	30329000	30328000	1:0.74:0.62	66720000	69998000	82078000	14181000	19027000	18602000	6889400	4873300	9357800	1:0.24:0.1	44283000	44283000	45796000	45245000	40059000	45230000	42233000	41860000	44200000	1:0.97:0.95	67200000	67200000	72296000	12773000	12773000	12773000	4008900	4018700	4018700	1:0.19:0.06
A5IUS2	CTP synthase	pyrG	cytosol	0	31486000	22388000	22675000	17732000	17305000	15534000	18639000	15539000	15538000	1:0.66:0.65	0	0	0	0	0	0	2679100	2865200	2168900	0	21102000	21102000	22526000	23132000	23511000	23124000	20820000	20604000	20709000	1:1.08:0.96	33432000	33432000	35968000	4663300	4663300	4663300	3998200	4007900	4007900	1:0.14:0.12
C4B838	Staphylocoagulase	coa		0	0	0	0	0	0	0	0	0	0	0	15014200	14775200	28812000	11945000	12471000	20565000	1949100	8816300	0	1:0.77:0.28	0	0	0	0	0	0	0	0	0	0	22466000	22466000	24170000	19223000	19223000	19223000	3990400	4000100	4000100	1:0.83:0.17
A0A0D1GJW4	Arsenate reductase	spxA_2		0	27961000	27772000	28128000	36714000	22586000	27224000	16381000	9341200	9340600	1:1.03:0.42	0	0	0	4088500	2112800	0	4674200	4454900	11981000	0	58341000	58341000	46884000	59192000	57561000	59173000	24929000	24000000	23827000	1:1.08:0.44	0	0	0	2379600	2379600	2379600	3985200	3994900	3994900	0
A7X0C7	Lipoyl synthase	lipA	cytoplasm	0	13473000	11647000	11796000	8162800	9060600	9249900	7920700	7008900	7008500	1:0.72:0.59	26650000	30100000	44494000	6280200	6030700	7300900	4623700	3529000	3209400	1:0.19:0.11	9742600	9742600	9273600	10631000	10322000	10627000	7664300	8077200	8546700	1:1.1:0.84	34022000	34022000	36602000	6108600	6108600	6108600	3973300	3983000	3983000	1:0.18:0.11
A5IQ31	Nucleoid-associated protein SaurJH9_0500	SaurJH9_0500	Cytoplasm, nucleoid	0	0	0	0	0	0	0	0	0	0	0	35980000	25750000	31618000	11548000	8587200	16472000	5176200	4186700	3332600	1:0.39:0.14	29785000	29785000	25683000	25624000	38943000	25615000	32758000	32455000	31510000	1:1.06:1.13	27348000	27348000	29422000	10513000	10513000	10513000	3837700	3847100	3847100	1:0.37:0.14
Q6GKD8	Putative aldehyde dehydrogenase AldA	aldA		0	967690	996970	1009700	713080	1382500	1146200	6539100	18495000	18494000	1:1.09:14.63	0	0	0	369930	463220	0	4496200	3958400	2894600	0	0	0	0	0	0	0	0	0	0	0	0	0	0	311520	311520	311520	3780600	3789800	3789800	0
A0A7U7IDM1	Cold shock protein CspA	cspB	cytoplasm	0	123470000	3.0077e+08	3.0463e+08	1.5573e+08	1.5918e+08	141650000	27198000	21013000	21011000	1:0.63:0.09	61850000	39830000	49008000	32431000	25702000	19663000	0	6453300	0	1:0.52:0.13	159290000	159290000	178890000	173330000	140730000	173270000	143520000	205570000	136070000	1:0.98:0.98	24448000	24448000	26302000	36734000	36734000	36734000	3660500	3667200	3667200	1:1.47:0.15
A0A0U1MR86	Conjugal transfer protein	BN1321_380007	Membrane	0	0	0	0	0	0	0	0	0	0	0	9643000	7315200	7554600	0	2361300	0	7893900	4785300	7944300	1:0.29:0.84	0	0	0	0	0	0	0	0	0	0	0	0	0	0	0	0	3618900	3627700	3627700	0
A0A0H3JT69	DUF1307 domain-containing protein	SAV2458		0	0	0	0	0	0	0	0	0	0	0	0	0	0	0	0	0	0	0	0	0	0	0	0	0	0	0	0	0	0	0	0	0	0	370900	370900	370900	3616500	3625200	3625200	0
Q9R8Q7	Cell division protein DivIVA	divIVA		0	0	0	0	0	0	0	0	0	0	0	0	0	0	0	0	0	0	0	0	0	0	0	0	0	0	0	0	0	0	0	42558000	42558000	45786000	12347000	12347000	12347000	3569200	3577900	3577900	1:0.28:0.08
A0A6B0D427	Glutathione peroxidase	GO941_07155		0	0	0	0	0	0	0	0	0	0	0	0	0	0	0	0	0	0	0	0	0	0	0	0	0	0	0	0	0	0	0	0	0	0	0	0	0	3563200	3571900	3571900	0
Q6GKS8	Adenylosuccinate synthetase	purA	cytoplasm	0	20163000	10957000	11097000	3122900	3047100	3218700	5750000	4331300	4394200	1:0.22:0.34	66606000	53960000	51044000	50580000	42456000	78703000	64897000	78509000	59990000	1:1:1.19	13692000	13692000	10986000	15273000	15919000	15268000	5756100	7670700	7745500	1:1.21:0.55	0	0	0	3325200	3325200	3325200	3515500	3524100	3524100	0
A0A1B1XVX4	Penicillin binding protein 2	pbp2	Membrane,outer membrane-bounded periplasmic space	0	0	0	0	0	0	0	0	0	0	0	11901400	16124800	19838200	12914000	8768000	11814000	8128100	4433800	5763400	1:0.7:0.38	0	0	0	0	0	0	0	0	0	0	18491400	18491400	19893600	10431000	10431000	10431000	3507900	3516400	3516400	1:0.55:0.19
A6U242	Endoribonuclease YbeY	ybeY	cytoplasm	0	2383700	8275800	8381900	7082900	7142200	12201000	3621400	3966600	3966400	1:1.39:0.61	0	0	0	697680	1189000	0	3938300	3809500	2974000	0	20998000	20998000	22152000	20009000	21454000	20002000	19804000	21556000	20756000	1:0.96:0.97	0	0	0	642750	642750	642750	3448000	3456400	3456400	0
P0A0J2	Superoxide dismutase [Mn/Fe] 1	sodA	cytoplasm	0	18780000	35645000	36044000	12645000	10481000	11850000	3848700	17842000	17873000	1:0.39:0.44	1102300	3621400	0	3763200	2423500	0	11399000	2718100	6114700	1:1.31:2.86	13108000	13108000	18242000	14843000	13138000	14838000	15518000	19224000	15146000	1:0.96:1.12	8734000	8734000	9226200	4024400	4024400	4024400	3409200	3417500	3417500	1:0.45:0.38
A5IT65	Aminomethyltransferase	gcvT	cytosol,glycine cleavage complex	0	5778800	5192100	5258600	4979000	5249200	4011600	18816000	11007000	11006000	1:0.88:2.52	0	0	0	758410	974210	0	4875100	4977600	8728300	0	4236900	4236900	7174700	4562300	1564000	4561100	6961000	6127900	7447800	1:0.68:1.31	0	0	0	0	0	0	3385000	3393300	3393300	0
A0A0E1X8E1	Bifunctional protein FolD	folD	cytosol	0	5124800	4100900	4153400	5565200	4799800	5190100	12916000	14778000	14778000	1:1.16:3.17	0	1314500	0	0	1894600	0	5711900	4443700	5368400	1:1.44:3.94	5311800	5311800	4933600	4708600	4487100	4707100	6318600	5905700	5832900	1:0.89:1.16	0	0	0	0	0	0	3379800	3388000	3388000	0
A5IUR3	Peptide chain release factor 1	prfA	cytoplasm	0	9144800	9183500	9301200	7032100	4434600	4155700	10898000	7058700	7058300	1:0.57:0.91	41154000	43418000	64988000	7936800	13609000	11678000	11553000	13174000	16328000	1:0.22:0.27	5833500	5833500	5573500	6302600	5050900	6300500	7712300	7828900	7418200	1:1.02:1.33	14237000	14237000	15157600	3575200	3575200	3575200	3341200	3349400	3349400	1:0.25:0.23
A0A0D1FJF3	Glutamate-1-semialdehyde 2,1-aminomutase	hemL	cytoplasm	0	19146000	15541000	15740000	17071000	17610000	16477000	32749000	27330000	27328000	1:1.01:1.73	3602400	19658600	5843000	2261400	4293400	0	2390500	4118200	4951700	1:0.34:0.39	17858000	17858000	17460000	17123000	18430000	17118000	17786000	19812000	18094000	1:0.99:1.05	0	0	0	2270200	2270200	2270200	3294300	3302300	3302300	0
A0A068DTK5	Alpha-helical coiled-coil protein	srpF	Cell membrane	0	7045300	22633000	22923000	28855000	46979000	46747000	18226000	13196000	13582000	1:2.33:0.86	10042400	15717600	5477600	11385000	12524000	9443400	1727100	2417300	1775700	1:1.07:0.19	12333000	12333000	16170000	9935600	12297000	9932300	14715000	16682000	12200000	1:0.79:1.07	6065400	6065400	6525400	12093000	12093000	12093000	3229200	3235900	3235900	1:1.94:0.52
Q2FWU0	Phi PVL orf 13-like protein	SAOUHSC_02185		0	0	0	0	2221800	621030	777230	1154800	740250	740210	0	7758400	22708000	23660000	2116900	0	0	741510	0	1743000	1:0.12:0.07	1773400	1773400	0	1506600	1351300	1506100	1257200	1523900	1130600	1:0.82:0.74	12644600	12644600	13603400	3610500	3610500	3610500	3191800	3199500	3199500	1:0.28:0.25
Q6GIN8	Protein translocase subunit SecA 1	secA	Cell membrane,cytoplasm	0	17342000	14390000	14575000	16984000	20635000	20863000	19575000	23255000	23253000	1:1.26:1.43	20988000	19103400	24928000	3586400	1069900	3787500	2141000	3121000	2842900	1:0.13:0.12	23525000	23525000	24711000	24029000	23068000	24022000	19632000	19799000	18666000	1:0.99:0.81	18578200	18578200	19987000	3909700	3909700	3909700	3139200	3146800	3146800	1:0.21:0.17
A0A0E1XLT7	Nitrate reductase, beta subunit	narH	Cell envelope	0	12729000	6220800	6300500	4866800	4776100	3074300	5345500	4171100	4170800	1:0.5:0.54	0	0	0	0	0	0	0	0	0	0	0	0	0	0	0	0	0	0	0	0	0	0	0	0	0	0	3081600	3089100	3089100	0
A0A380EEK2	Ribosome-binding ATPase YchF	ychF	cytoplasm	0	29470000	22343000	22661000	17923000	17471000	18249000	20474000	26124000	25402000	1:0.72:0.97	15849200	36232000	35338000	1758600	2561400	1551300	2939500	2831000	8316900	1:0.07:0.16	2400300	2400300	2149800	3570400	3934500	3569200	2357900	2230100	2656500	1:1.59:1.04	23614000	23614000	25406000	2067700	2067700	2067700	3078000	3085400	3085400	1:0.09:0.13
A0A0D1IP51	Aldo/keto reductase	A2U18_03570		0	6435600	8580300	8773900	13661000	10540000	10050000	10663000	11096000	11095000	1:1.44:1.38	4304400	5991200	5474600	0	2449400	0	4012000	3784900	4020300	1:0.47:0.75	12957000	12957000	11975000	13551000	12568000	13547000	14124000	14377000	15110000	1:1.05:1.15	0	0	0	0	0	0	3011200	3018500	3018500	0
A0A3M9EA00	Putative long chain fatty acid-CoA ligase VraA	bclA		0	4484300	3101700	3255800	7424100	7979300	6774900	5223900	5749300	5748900	1:2.05:1.54	0	0	0	0	0	0	32881000	11364000	28633000	0	9288200	9288200	8442700	9497500	11120000	9494400	10288000	10352000	9818500	1:1.11:1.13	0	0	0	0	0	0	3000900	3008200	3008200	0
A0A380E3F7	PBS lyase HEAT-like repeat protein	cvfC_2		0	0	0	0	0	0	0	0	0	0	0	43568000	32052000	39730000	21880000	15365000	20073000	2686000	3241700	3399200	1:0.5:0.08	0	0	0	0	0	0	0	0	0	0	32448000	32448000	34908000	19506000	19506000	19506000	2959900	2967100	2967100	1:0.59:0.09
P0A0L6	Enterotoxin type G	entG	Secreted	0	0	0	0	0	0	0	0	0	0	0	6329800	10440400	10392400	6981800	5350900	8437400	2234500	5233400	2417000	1:0.76:0.36	0	0	0	0	0	0	0	0	0	0	5160800	5160800	5552200	4559300	4559300	4559300	2957600	2964800	2964800	1:0.86:0.56
Q7A1R6	Pyridoxal 5-phosphate synthase subunit PdxT	pdxT	cytosol,glutaminase complex	0	9882200	6770400	6827900	3611100	2414700	2496600	5064600	2405800	2405700	1:0.36:0.42	14087600	17986200	16492600	12680000	17000000	11412000	9824500	10450000	10099000	1:0.85:0.63	3064700	3064700	1455400	3290400	2372600	3289300	5735500	6057000	4570600	1:1.18:2.16	0	0	0	0	0	0	2948000	2955200	2955200	0
Q6GGH8	Arginine repressor	argR	cytoplasm	0	14311000	21147000	21418000	16292000	11804000	11954000	13421000	24209000	24207000	1:0.7:1.09	0	6208200	0	0	1862100	0	2612100	2870300	3632000	1:0.3:0.49	12814000	12814000	10273000	12744000	11260000	12740000	16867000	17670000	16258000	1:1.02:1.41	0	0	0	0	0	0	2912400	2919500	2919500	0
A0A0H2XH75	Orotate phosphoribosyltransferase	pyrE		0	1977900	1710000	1731900	3791000	0	5063500	10985000	6979600	6979200	1:2.45:4.6	0	0	0	0	512820	376620	13737000	6496200	11074000	0	0	0	0	0	0	0	0	0	0	0	0	0	0	0	0	0	2862600	2869500	2869500	0
A0A0E1X8B0	YbbR-like protein	HMPREF0769_10995		0	4844900	5324400	5392600	5139600	5531400	5522800	14157000	8438000	8503500	1:1.04:2	0	0	0	0	0	0	0	0	0	0	8901900	8901900	8119400	8424600	9651400	8421900	7105800	6801300	6318000	1:1.02:0.78	0	0	0	0	0	0	2845000	2851900	2851900	0
A0A7Z1S7G5	Phage major capsid protein	CV021_13200	Virion	0	0	81173	81951	9976100	8558500	8115300	566320	254840	254830	1:108.91:4.4	19951400	18628600	13578800	7449600	5852600	10648000	8404200	5624600	12745000	1:0.46:0.51	11961000	11961000	12992000	14115000	13503000	14111000	6980600	8005300	7125600	1:1.13:0.6	10199000	10199000	10972400	3611600	3611600	3611600	2834700	2841600	2841600	1:0.35:0.27
Q2FV54	O-acetyltransferase OatA	oatA	Cell membrane	0	2657400	1420600	1438800	2547700	1383400	1332500	1374100	2924200	2924000	1:0.95:1.31	3070400	0	0	874350	1860000	1721300	4553900	3859500	4322200	1:0.48:1.38	2346400	2346400	2423200	2513900	1879900	2513100	2700800	2136800	2052700	1:0.97:0.97	0	0	0	681920	681920	681920	2827800	2834600	2834600	0
P61084	Deoxyribose-phosphate aldolase 2	deoC2	cytoplasm	0	0	0	0	0	0	0	0	0	0	0	64512000	52974000	63802000	31692000	33965000	37910000	4264500	3273300	8175900	1:0.57:0.09	37837000	37837000	31339000	38712000	36797000	38700000	44251000	37742000	38695000	1:1.07:1.13	56704000	56704000	61004000	26208000	26208000	26208000	2811400	2818200	2818200	1:0.45:0.05
A5ISE3	Ribosome-recycling factor	frr	cytoplasm	0	60986000	109070000	110470000	45151000	21193000	22442000	59713000	62259000	62919000	1:0.32:0.66	218040000	124436000	194932000	82045000	63800000	87475000	5513200	4028400	3688600	1:0.43:0.02	38726000	38726000	28856000	37239000	39737000	37227000	50541000	54238000	46562000	1:1.07:1.42	138206000	138206000	148688000	62430000	62430000	62430000	2803000	2809800	2809800	1:0.44:0.02
A0A0E1X9I9	Dihydroxyacetone kinase, DhaK subunit	dhaK	cytosol	0	4538500	10879000	11018000	8512300	13106000	11548000	21777000	16727000	14990000	1:1.25:2.02	0	3333600	3362800	3161100	2649500	2834700	2762800	3126200	3379300	1:0.86:0.92	11103000	11103000	9443500	11764000	11551000	11760000	11275000	10807000	13508000	1:1.11:1.12	3359200	3359200	3576400	2703700	2703700	2703700	2759000	2765700	2765700	1:0.79:0.81
Q6GER3	Arginase	arg	cytoplasm	0	0	0	0	841880	589800	557670	5669200	4632300	4632000	0	0	0	0	0	0	0	3465100	2908700	2886600	0	0	0	0	0	0	0	0	0	0	0	0	0	0	0	0	0	2744000	2750700	2750700	0
A0A7U7EXD0	MW0576 protein	SAI7S6_1004740		0	4392600	4281800	4336600	5067000	4387900	4499900	10031000	11326000	11978000	1:1.07:2.56	0	3819200	0	4336600	2937300	2621800	1088700	1769700	2481700	1:0.86:0.47	0	0	0	0	0	0	0	0	0	0	6271800	6271800	6747400	1989600	1989600	1989600	2734600	2739600	2739600	1:0.31:0.43
P0A0I9	RNA polymerase sigma factor SigA	sigA	cytoplasm	0	10987000	7821300	8135900	7614800	7040900	8341400	12035000	7660400	7659900	1:0.85:1.02	2218600	7106800	1655680	35248000	40927000	54632000	39481000	34795000	39556000	1:11.91:10.37	9928200	9928200	9658200	8578800	11800000	8576000	10893000	9914500	9026200	1:0.98:1.01	15493800	15493800	16668600	5943900	5943900	5943900	2701000	2707500	2707500	1:0.37:0.17
A6QGU6	4-hydroxy-tetrahydrodipicolinate synthase	dapA	cytoplasm	0	31941000	56760000	57487000	6766100	2570900	3273600	1.4876e+08	225490000	225470000	1:0.09:4.1	3565600	5471800	4312800	1279900	1091600	2027700	4802200	2984700	8701200	1:0.33:1.24	1760100	1760100	1498300	1343400	1386700	1343200	1526700	1410000	1654600	1:0.81:0.91	4936600	4936600	5214800	1443200	1443200	1443200	2676200	2682700	2682700	1:0.29:0.53
Q2FWX9	4,4-diaponeurosporen-aldehyde dehydrogenase	aldH1	cytoplasm	0	2883800	2631500	2665200	7849600	6686700	6476900	7632300	7128700	7128200	1:2.57:2.68	0	0	0	0	0	0	2774900	3191800	3188300	0	7198300	7198300	6010100	7508600	7070900	7506100	8095200	8916500	8489400	1:1.08:1.25	0	0	0	0	0	0	2662300	2668700	2668700	0
P60070	Anti-sigma-B factor antagonist	rsbV	Secreted	0	12874000	39409000	39914000	15332000	14963000	14431000	11871000	15287000	15286000	1:0.49:0.46	76906000	42682000	70026000	15757000	11281000	26305000	17287000	10866000	7816100	1:0.28:0.19	26970000	26970000	22434000	22825000	17894000	22818000	20109000	19710000	20197000	1:0.83:0.79	17849400	17849400	19203000	10116000	10116000	10116000	2654100	2660500	2660500	1:0.55:0.15
Q6GGC1	Chaperone protein DnaJ	dnaJ	cytoplasm	0	22323000	28538000	28903000	7119200	10168000	10837000	10253000	11192000	11191000	1:0.35:0.41	56998000	36654000	57644000	23126000	18840000	19805000	3144800	3104200	2836400	1:0.41:0.06	18120000	18120000	21694000	24177000	20996000	24169000	17648000	16994000	16544000	1:1.2:0.88	36968000	36968000	39772000	24639000	24639000	24639000	2622000	2628300	2628300	1:0.65:0.07
A0A0H3JRS7	Glucokinase	glcK	cytoplasm	0	17400000	13198000	13367000	17924000	15097000	13729000	13863000	13033000	13033000	1:1.06:0.91	3326800	7152200	0	1943900	2639300	0	2902400	3182800	5049300	1:0.44:0.71	0	0	0	0	0	0	0	0	0	0	0	0	0	1834300	1834300	1834300	2595000	2601300	2601300	0
A0A090LU16	Biotin carboxyl carrier protein of acetyl-CoA carboxylase	accB	acetyl-CoA carboxylase complex	0	23091000	36904000	37377000	17973000	16107000	16937000	9031400	11260000	11110000	1:0.52:0.32	11482400	17537400	17217000	10823000	21612000	5130800	3248200	2345100	5437900	1:0.81:0.24	26408000	26408000	23854000	28108000	18231000	28099000	19014000	18697000	19603000	1:0.97:0.75	22720000	22720000	24442000	0	0	0	2543400	2549600	2549600	0
A5IS11	Phosphopantetheine adenylyltransferase	coaD	cytoplasm	0	2790100	3850900	3900200	1804300	1227900	1066800	2744400	1963500	1963400	1:0.39:0.63	3631400	2697200	3644600	1870300	3343800	3898300	3104300	3132600	2680800	1:0.91:0.89	0	0	0	0	0	0	0	0	0	0	0	0	0	1813900	1813900	1813900	2522500	2528600	2528600	0
Q6GGE0	GTP cyclohydrolase 1 type 2 homolog	SAR1636	cytoplasm	0	3416500	1620300	1641100	2590800	2003100	1460300	3160100	2825600	2825400	1:0.91:1.32	0	0	0	0	0	0	6019500	4672300	19422000	0	2049100	2049100	2067900	2644400	2773100	2643500	2925700	2437000	2991600	1:1.31:1.35	0	0	0	0	0	0	2506100	2512200	2512200	0
A0A0E1X6X9	Acetyltransferase, GNAT family	HMPREF0769_12743		0	2737700	5881400	6211700	4795100	3179200	2982500	2439100	3563900	3563700	1:0.74:0.65	0	0	0	2113200	1495700	1234600	3275700	2338500	4176800	0	3424100	3424100	3271900	3415500	3727500	3414300	3316700	2597600	2643700	1:1.04:0.85	0	0	0	2473800	2473800	2473800	2496100	2502200	2502200	0
A0A7U7IEL8	Argininosuccinate lyase	argH	cytoplasm	0	3005100	739450	745750	4239600	3109300	4397300	28338000	44347000	42839000	1:2.62:25.73	0	0	0	0	0	0	2776600	2601400	2672500	0	5426900	5426900	3791100	3837300	2975900	3836100	8336000	5993700	5383000	1:0.73:1.35	0	0	0	0	0	0	2461700	2467600	2467600	0
A0A5S9C406	Proline--tRNA ligase	proS	cytoplasm	0	15182000	9335700	9561200	18821000	20618000	21024000	8632900	9955100	9850400	1:1.77:0.83	5681800	6076000	7123800	1249300	2746000	0	6882700	5744800	4040900	1:0.32:0.88	24543000	24543000	23838000	23753000	21259000	23746000	23430000	23634000	24741000	1:0.94:0.98	31720000	31720000	34126000	2650400	2650400	2650400	2449800	2455800	2455800	1:0.08:0.08
Q2YY05	2-oxoglutarate dehydrogenase E1 component	odhA	cytosol,oxoglutarate dehydrogenase complex	0	187760	0	0	52142	0	0	7356500	11610000	11095000	1:0.28:53.37	0	0	0	0	0	0	1684200	3842600	0	0	0	0	0	0	0	0	0	0	0	0	0	0	0	0	0	0	2401400	2407200	2407200	0
A0A0H3K8Z7	Glyceraldehyde-3-phosphate dehydrogenase	gapB		0	0	0	0	0	0	0	0	0	0	0	0	0	0	0	0	0	0	0	0	0	0	0	0	0	0	0	0	0	0	0	0	0	0	0	0	0	2380000	2385800	2385800	0
A0A0J9X1Z9	Guanylate kinase	gmk	cytoplasm	0	6968700	7930500	8032100	5301100	4620600	4097300	11753000	9713600	9713000	1:0.61:1.36	0	9868400	1412860	1598000	0	0	1973800	2562400	2409600	1:0.28:0.41	5285400	5285400	4408300	5666200	4645600	5664300	6275300	5920700	5981100	1:1.07:1.21	989740	989740	1053740	1578100	1578100	1578100	2378500	2384300	2384300	1:1.56:2.36
A0A7Z1N852	Aconitate hydratase	CV021_00970	cytosol	0	0	0	0	0	0	0	0	0	0	0	0	0	0	0	0	0	5403200	2371600	0	0	0	0	0	0	0	0	0	0	0	0	0	0	0	0	0	0	2356200	2361900	2361900	0
P0A0N0	DegV domain-containing protein SAV0749	SAV0749		0	0	0	0	0	0	0	0	0	0	0	8397400	0	0	0	0	0	2034400	2977700	3046700	0	0	0	0	0	0	0	0	0	0	0	0	0	0	0	0	0	2354700	2360400	2360400	0
A0A7U7EV82	Thiamine-binding protein domain-containing protein	SAR1623	cytosol	0	11745000	15269000	15464000	21256000	13186000	11962000	8960500	4365100	4364800	1:1.09:0.42	0	0	9834200	2815900	2196300	4203400	3438800	2637600	2036900	1:0.31:0.28	7234900	7234900	8591600	8263200	7858100	8260500	5345400	5821500	6060000	1:1.06:0.75	9663000	9663000	10395800	2547100	2547100	2547100	2287100	2292600	2292600	1:0.26:0.23
A0A380DTE2	Aliphatic amidase amiE	amiE_2		0	0	0	0	0	0	0	0	0	0	0	0	0	0	0	0	0	2619300	2508500	2570600	0	0	0	0	0	0	0	0	0	0	0	0	0	0	0	0	0	2272200	2277700	2277700	0
A5IV74	Urease accessory protein UreG	ureG	cytoplasm	0	15417000	14138000	14216000	10144000	8017700	6861900	16394000	16460000	16459000	1:0.57:1.13	5894400	7226000	8648000	2828100	5169600	3193400	3420400	2434300	4573000	1:0.51:0.48	0	0	2698500	0	0	0	0	0	7103500	0	7575400	7575400	8002400	2537600	2537600	2537600	2218200	2223600	2223600	1:0.33:0.29
Q8NW74	Porphobilinogen deaminase	hemC	cytoplasm	0	8133200	11525000	11673000	3662000	2302400	2889300	5028700	3701200	3700900	1:0.28:0.4	0	3331600	0	4622400	1999300	0	2570100	2681800	1475300	1:0.99:0.67	2779100	2779100	2717400	2135800	0	2135100	4541000	3423700	4385700	1:0.77:1.49	0	0	0	4458200	4458200	4458200	2214000	2219400	2219400	0
A0A380EMS2	Putative phage repressor protein	NCTC10702_03192		0	0	0	0	0	0	0	0	0	0	0	0	0	0	0	0	0	0	0	0	0	0	0	0	0	0	0	0	0	0	0	8678400	8678400	9336600	2597600	2597600	2597600	2206200	2210800	2210800	1:0.29:0.25
A0A0E1X753	5-methylthioadenosine/S-adenosylhomocysteine nucleosidase	mtnN	cytosol	0	8071800	13309000	13480000	10709000	11748000	12254000	35171000	25668000	25666000	1:1:2.48	16758400	17055800	20652000	3949800	4233700	6500700	2236700	2255700	1717300	1:0.27:0.11	17369000	17369000	18864000	17664000	23263000	17658000	18160000	22232000	17499000	1:1.09:1.08	17467400	17467400	18792000	3811200	3811200	3811200	2201400	2206800	2206800	1:0.21:0.12
A5IT05	Cytidylate kinase	cmk	cytoplasm	0	8288100	10547000	10682000	8612200	9309700	7751900	13956000	8506900	8464400	1:0.87:1.05	8173400	19398600	17071400	7450900	3960300	4629300	2964200	2453400	3235100	1:0.36:0.19	8283400	8283400	8824000	8828600	8106700	8825800	10464000	10614000	10428000	1:1.01:1.24	12702400	12702400	13665600	6722900	6722900	6722900	2192200	2197500	2197500	1:0.52:0.17
A0A1D5A7E9	Cell division protein FtsL	ftsL	Cell membrane	0	1245500	3159100	3199600	0	0	0	2617400	0	0	0	63206000	39742000	64160000	84573000	72400000	107420000	3423500	1794500	2014500	1:1.58:0.04	0	0	0	0	0	0	0	0	0	0	79234000	79234000	85242000	80142000	80142000	80142000	2186100	2191400	2191400	1:0.99:0.03
A0A0E1X6H9	Carbamate kinase	arcC	cytoplasm	0	0	0	0	0	0	0	0	0	0	0	0	0	0	0	0	0	0	0	0	0	0	0	0	0	0	0	0	0	0	0	0	0	0	5976400	5976400	5976400	2142400	2147600	2147600	0
P65237	Ribose-phosphate pyrophosphokinase	prs	cytoplasm	0	65307000	46755000	46654000	51711000	59401000	53970000	58644000	52791000	52787000	1:1.04:1.03	35910000	26852000	30892000	1558600	2485600	3131900	826700	2334000	8083600	1:0.08:0.12	48578000	48578000	52444000	54016000	38230000	53999000	52942000	50738000	52744000	1:0.98:1.05	0	0	0	0	0	0	2114800	2119900	2119900	0
Q2FH47	Conserved virulence factor B	cvfB		0	3993300	5510500	5581100	2053300	10457000	1881500	5211600	3335400	3335200	1:0.95:0.79	0	0	0	723080	467700	0	2174000	1341100	3132000	0	8480600	8480600	0	9307500	8640400	9304400	10201000	10079000	9097900	1:1.07:1.15	0	0	0	1273100	1273100	1273100	1978100	1982900	1982900	0
Q6GE15	Immunoglobulin-binding protein Sbi	sbi	Secreted,Cell membrane	0	0	0	0	0	0	0	0	0	0	0	0	0	0	0	0	0	0	0	0	0	0	0	0	0	0	0	0	0	0	0	195774000	195774000	210620000	106850000	106850000	106850000	1899500	1904100	1904100	1:0.53:0.01
A0A2C9TJN3	Glycosyl transferase family 2	EQ90_12220		0	0	0	0	0	0	0	0	0	0	0	4211600	3955200	6295400	0	888710	0	0	1920700	0	1:0.18:0.4	0	0	0	0	0	0	0	0	0	0	5311200	5311200	5714000	0	0	0	1853200	1857700	1857700	0
Q6GER8	Mannitol-1-phosphate 5-dehydrogenase	mtlD	cytosol	0	3353200	3794900	3734900	6675400	6928600	5407400	8936100	12492000	12491000	1:1.75:3.12	8926400	7009600	9402000	2416400	2334600	2019900	5436000	2307000	2134100	1:0.27:0.39	6721600	6721600	6582800	7326500	7184000	7324100	7812900	8504600	7927300	1:1.09:1.21	7932200	7932200	8533800	3674400	3674400	3674400	1818700	1823200	1823200	1:0.45:0.22
A0A380E2F6	Uncharacterized protein	NCTC5664_03628		0	932270	1126400	1138400	5543300	6298600	3370700	2962700	2097200	2097100	1:4.76:2.24	2477000	4056000	0	4478600	6717300	3367900	0	1728300	0	1:1.49:0.53	0	0	0	0	0	0	0	0	0	0	0	0	0	3512700	3512700	3512700	1790200	1793400	1793400	0
A0A380DN40	Ribitol-5-phosphate 2-dehydrogenase	idnD		0	0	0	0	0	0	0	0	0	0	0	16889400	18183200	19584600	1912000	1933100	0	1059800	1689000	3698500	1:0.11:0.12	28995000	28995000	26985000	24487000	29898000	24479000	34147000	32081000	28796000	1:0.93:1.12	17461000	17461000	18785000	1846700	1846700	1846700	1768800	1773100	1773100	1:0.1:0.1
A0A2X2JYQ7	Methionine adenosyltransferase	metK_1		0	0	0	0	0	0	0	0	0	0	0	0	0	0	0	0	0	0	0	0	0	0	0	0	0	0	0	0	0	0	0	0	0	0	0	0	0	1687500	1691600	1691600	0
A6QHC4	Protein GrpE	grpE	cytoplasm	0	1.0358e+08	2.0055e+08	2.061e+08	63060000	54281000	59430000	51078000	42866000	42864000	1:0.35:0.27	177060000	218880000	282100000	89360000	81354000	89686000	1532600	1564500	8994400	1:0.38:0.02	77994000	77994000	68072000	71599000	79784000	71576000	48658000	49577000	47766000	1:1:0.65	230160000	230160000	247620000	75529000	75529000	75529000	1645200	1649200	1649200	1:0.32:0.01
Q6GEW9	ATP synthase subunit delta	atpH	Cell membrane	0	28717000	49902000	48773000	30189000	33963000	35056000	27965000	21763000	20398000	1:0.78:0.55	3018400	2848400	0	0	0	0	0	1933900	1234200	0	48143000	48143000	36225000	44649000	47412000	44635000	35787000	37380000	32832000	1:1.03:0.8	0	0	0	0	0	0	1632800	1636700	1636700	0
A6U1T7	Nucleoside diphosphate kinase	ndk	cytoplasm	0	5662200	5327300	5395500	1202200	1971700	854510	2763100	3848700	3848500	1:0.25:0.64	0	0	0	1135100	818000	0	2504900	2060900	2130400	0	1502900	1502900	1634700	969040	0	968830	1187500	924820	918980	1:0.63:0.65	0	0	0	0	0	0	1616800	1620700	1620700	0
Q5HF85	Dephospho-CoA kinase	coaE	cytoplasm	0	12855000	16541000	16753000	8962100	8304200	10958000	12077000	10371000	10370000	1:0.61:0.71	0	0	0	0	0	0	4010600	1551900	0	0	10863000	10863000	9666800	10005000	11731000	10002000	12355000	11456000	12356000	1:1.01:1.15	0	0	0	3073300	3073300	3073300	1541900	1545600	1545600	0
A0A5S9I571	50S ribosomal protein L7ae	TMSFP482_11560	ribonucleoprotein complex,ribosome	0	2221500	2414000	2444900	967330	0	0	1043200	0	0	1:0.41:0.44	0	0	0	0	0	0	2272700	1531700	0	0	0	0	0	0	0	0	0	0	0	0	0	0	0	0	0	0	1521700	1525400	1525400	0
A0A380DLS3	Malolactic protein	maeA_1		0	0	0	0	0	0	0	0	0	0	0	0	0	0	0	0	0	0	0	0	0	0	0	0	0	0	0	0	0	0	0	0	0	0	3590700	3590700	3590700	1520200	1523900	1523900	0
A7X3G2	Tyrosine--tRNA ligase	tyrS	cytoplasm	0	19606000	12836000	13000000	14688000	13998000	12976000	15931000	12734000	12733000	1:0.92:0.91	14962600	20998000	10523400	2846700	5240500	1307600	4100700	1166900	0	1:0.2:0.17	0	0	0	0	0	0	595650	622270	0	0	13787000	13787000	14832600	2409200	2409200	2409200	1517900	1521600	1521600	1:0.17:0.11
A6U2A7	Queuine tRNA-ribosyltransferase	tgt	cytosol	0	5057500	3670900	3717900	3649300	4123600	4338300	3063900	2776700	2776500	1:0.97:0.69	5555600	5395400	5815600	2193400	1019900	0	2156300	3166600	1751400	1:0.29:0.42	2385300	2385300	1780000	2460000	3762000	2459200	2532700	2668300	2629900	1:1.33:1.2	0	0	0	0	0	0	1507700	1511400	1511400	0
A5IUP9	ATP synthase gamma chain	atpG	Cell membrane	0	17885000	16005000	16210000	15857000	16571000	14013000	20761000	16426000	16425000	1:0.93:1.07	11391000	7259600	10827000	2087100	2429700	0	1835200	1816100	3759700	1:0.23:0.25	14618000	14618000	16158000	17338000	15135000	17332000	14560000	13371000	13429000	1:1.1:0.91	4955000	4955000	5330600	1224700	1224700	1224700	1485300	1489000	1489000	1:0.24:0.29
Q2FH36	Cold shock protein CspA	cspA	cytoplasm	0	85654000	1.9378e+08	1.9626e+08	3.0025e+08	3.6132e+08	3.9981e+08	1.5744e+08	2.0617e+08	2.0615e+08	1:2.23:1.2	123842000	84388000	56324000	20799000	15630000	30459000	1096100	1590100	7735400	1:0.25:0.04	910580000	910580000	1183600000	678070000	587970000	677850000	409660000	321590000	366210000	1:0.65:0.37	36534000	36534000	39304000	15029000	15029000	15029000	1482700	1486300	1486300	1:0.4:0.04
A0A0E1X4I2	tRNA binding domain protein	HMPREF0769_11948		0	27611000	36664000	37134000	19012000	17157000	16148000	23133000	15688000	15687000	1:0.52:0.54	0	0	0	0	0	0	0	0	0	0	0	0	0	0	0	0	0	0	0	0	19243800	19243800	20704000	2801500	2801500	2801500	1469700	1473300	1473300	1:0.14:0.07
A0A7U7IDV1	3-hydroxy-3-methylglutaryl coenzyme A reductase	mvaA		0	3648100	3100200	3139900	2988900	2877500	2397900	3700500	6065900	6065500	1:0.84:1.6	6587000	5299600	5377000	634440	1156500	0	1169900	1438700	1277800	1:0.16:0.23	0	0	0	0	0	0	0	0	0	0	4169200	4169200	4485400	506890	506890	506890	1444000	1447500	1447500	1:0.12:0.34
Q6GDS9	Fructose-1,6-bisphosphatase class 3	fbp		0	241650	438090	442580	0	0	0	7977600	6069600	6069200	0	0	0	0	0	0	0	2026700	2125900	2696300	0	0	0	0	0	0	0	0	0	0	0	0	0	0	0	0	0	1418300	1421700	1421700	0
A0A0E1X918	Nicotinate phosphoribosyltransferase	pncB	cytosol	0	3669200	2000200	2020700	4479300	3285100	3511800	2795600	3559200	3559000	1:1.47:1.29	22726000	20224000	30892000	4253900	6409800	5822900	3680400	4736800	4549800	1:0.22:0.18	2512900	2512900	1939200	2175100	2969500	2174400	3589400	3293800	3779800	1:1.05:1.53	0	0	0	0	0	0	1371400	1374700	1374700	0
A0A380DPJ0	Negative regulator of genetic competence MecA	mecA_2		0	0	0	0	0	0	0	0	0	0	0	0	7079000	0	3172600	2400100	2992700	0	1210100	836800	1:0.4:0.14	0	0	0	0	0	0	0	0	0	0	0	0	0	3150600	3150600	3150600	1329800	1333100	1333100	0
A5IT03	GTPase Der	der		0	11196000	11625000	11774000	12129000	11923000	11576000	17893000	10667000	11359000	1:1.03:1.15	11622000	18127800	26092000	2049500	0	2409200	1791500	2563100	1928600	1:0.12:0.11	15283000	15283000	12020000	15332000	16058000	15327000	12753000	13143000	12210000	1:1.1:0.89	21172000	21172000	22778000	2091000	2091000	2091000	1326400	1328900	1328900	1:0.1:0.06
A0A380DNX2	SpoU rRNA Methylase family protein	spoU_1	cytoplasm	0	0	0	0	0	0	0	0	0	0	0	0	0	0	1487900	3996300	1439000	1177800	1378900	1563700	0	0	0	0	0	0	0	0	0	0	0	0	0	0	0	0	0	1322200	1325400	1325400	0
A0A0E1X7Z4	phosphoenolpyruvate--glycerone phosphotransferase	dhaL	cytosol	0	1448400	4451900	4508900	11021000	10721000	14024000	9370900	24971000	24969000	1:3.44:5.7	0	0	0	0	0	0	0	0	0	0	16416000	16416000	15493000	16098000	15141000	16092000	12936000	11598000	10559000	1:0.98:0.73	0	0	0	2390300	2390300	2390300	1320100	1323300	1323300	0
Q2FI18	Probable quinol oxidase subunit 1	qoxB	Cell membrane	0	24993000	16464000	18306000	27271000	32110000	27026000	97600000	71374000	71370000	1:1.45:4.02	8936600	18126600	21204000	22505000	19931000	31606000	6277800	4161500	8122800	1:1.53:0.38	34353000	34353000	41543000	40621000	37341000	40608000	31358000	29908000	28719000	1:1.08:0.82	0	0	0	0	0	0	1316800	1320000	1320000	0
Q6GGG4	Probable glycine dehydrogenase (decarboxylating) subunit 2	gcvPB	cytosol,glycine cleavage complex	0	3912200	3672100	3719200	5948200	3870800	3395700	11977000	10602000	10503000	1:1.17:2.93	1967480	1568460	0	0	1109700	0	1864100	1813900	2382800	1:0.63:1.14	3320800	3320800	4059500	4017900	3294100	4016600	5919200	6579400	5893800	1:1.06:1.72	0	0	0	0	0	0	1306600	1309700	1309700	0
A8Z2F7	Aspartate--tRNA ligase	aspS	cytoplasm	0	16605000	9248900	9236600	7413700	7240900	8113100	7031200	17301000	17300000	1:0.65:1.19	5797800	13859200	23170000	0	0	0	0	0	1591400	0	9079500	9079500	8449700	7258100	8472200	7255800	11196000	9917500	10204000	1:0.86:1.18	0	0	0	1511900	1511900	1511900	1269800	1272900	1272900	0
A5IT32	Ribonuclease Z	rnz		0	1841100	1368900	1386400	1135400	806470	794370	5106400	2509400	2509200	1:0.6:2.2	519480	3657800	3118400	0	0	0	12808000	9944300	13059000	0	1238800	1238800	0	1246600	0	1246200	1632800	1549700	1435100	1:1.01:1.24	0	0	0	0	0	0	1258300	1261400	1261400	0
Q6GGT7	Glycerol-3-phosphate dehydrogenase [NAD(P)+]	gpsA	cytoplasm	0	21304000	18073000	18304000	22295000	30256000	32032000	27873000	23504000	28892000	1:1.47:1.39	10463800	5683800	0	0	0	1949800	1106100	1222400	0	1:0.24:0.14	7304600	7304600	7117600	9147700	6635400	9144700	7427200	7014300	6967200	1:1.15:0.99	0	0	0	0	0	0	1214500	1217400	1217400	0
A7X1N6	Uridylate kinase	pyrH	cytoplasm	0	20896000	20135000	20500000	13440000	15634000	13487000	22255000	22990000	22989000	1:0.69:1.11	35112000	37032000	43278000	5538000	8085300	6546000	2636000	3895300	3852800	1:0.17:0.09	18203000	18203000	20580000	20686000	18858000	20679000	13975000	14628000	13951000	1:1.06:0.75	43762000	43762000	47080000	1887200	1887200	1887200	1202000	1204900	1204900	1:0.04:0.03
A0A7U7F020	Pyruvate oxidase	SAI7S6_1018910		0	0	0	0	0	0	0	0	0	0	0	19678800	0	29214000	4056900	3819600	5031100	883330	1368600	2900100	1:0.18:0.07	0	0	0	0	0	0	0	0	0	0	27902000	27902000	29706000	3288200	3288200	3288200	1195100	1198000	1198000	1:0.12:0.04
A0A0E1X8J4	Signal recognition particle protein	ffh		0	14444000	10088000	10162000	10693000	10440000	9462200	9175700	9427500	9426900	1:0.88:0.81	8860400	7962200	14577800	0	0	0	1588200	1969900	0	0	14252000	14252000	17814000	16258000	15620000	16253000	15055000	15099000	14830000	1:1.04:0.97	11232200	11232200	12084000	0	0	0	1178200	1180300	1180300	0
Q2FIG2	UPF0337 protein SAUSA300_0816	SAUSA300_0816		0	40099000	110030000	111440000	4.0549e+08	1.575e+08	138620000	6.6625e+08	5.9702e+08	5.966e+08	1:2.68:7.11	241500000	316760000	283740000	215640000	197560000	260470000	2114500	2511600	8393000	1:0.8:0.02	164390000	164390000	149710000	180510000	189350000	180450000	80406000	87149000	117630000	1:1.15:0.6	169120000	169120000	181946000	85993000	85993000	85993000	1109400	1111700	1111700	1:0.5:0.01
A0A0H2WX37	DNA repair exonuclease family protein	SACOL1900		0	15172000	16010000	16215000	13300000	18864000	19043000	25096000	28042000	28040000	1:1.08:1.71	0	4306400	0	0	0	0	1186100	1054600	611830	0	17882000	17882000	20596000	18975000	16278000	18969000	17198000	17580000	18564000	1:0.96:0.95	0	0	0	0	0	0	1043500	1046000	1046000	0
A0A0E1X718	GTPase Obg	cgtA	cytoplasm	0	10204000	7638600	7447900	8232200	9208300	10043000	11021000	7742100	7461700	1:1.09:1.04	7505800	13617400	11382800	5301800	4479700	6869200	1119900	1132500	1981900	1:0.51:0.13	10152000	10152000	11136000	10661000	8870200	10657000	7991900	7479300	6826700	1:0.96:0.71	9917400	9917400	10669400	4983700	4983700	4983700	1017800	1020200	1020200	1:0.49:0.1
A0A0E1X903	Extracellular matrix protein-binding protein emp	ssp		0	0	0	0	0	0	0	0	0	0	0	0	0	0	0	0	0	0	0	0	0	0	0	0	0	0	0	0	0	0	0	0	0	0	0	0	0	1005900	1008300	1008300	0
A0A7U7EVI7	Enterotoxin	SAR1917	extracellular region	0	0	0	0	0	0	0	0	0	0	0	0	0	0	0	0	0	0	0	0	0	0	0	0	0	0	0	0	0	0	0	0	0	0	0	0	0	939370	941650	941650	0
Q6GKT9	DNA gyrase subunit A	gyrA	cytoplasm	0	11837000	7609800	7861800	7619300	9679500	8662900	14612000	13277000	13276000	1:0.95:1.51	6934200	5878800	5777400	1931700	4157800	1811100	1544300	1566700	3689500	1:0.42:0.37	14474000	14474000	15354000	15578000	15959000	15573000	13292000	15077000	13853000	1:1.06:0.95	0	0	0	1379300	1379300	1379300	879880	882020	882020	0
Q6GK25	Type VII secretion system protein EssB	essB	Cell membrane	0	2178100	2199500	2227700	1386900	0	1049000	2119800	1116500	1116400	1:0.55:0.66	0	0	0	0	0	0	558110	884350	0	0	0	0	0	0	0	0	0	0	0	0	0	0	0	0	0	0	878610	880740	880740	0
A0A0H3K666	Luciferase-like monooxygenase	NWMN_0331	cytosol	0	0	0	0	0	0	0	0	0	0	0	0	0	0	0	0	0	0	0	0	0	0	0	0	0	0	0	0	0	0	0	0	0	0	0	0	0	878310	880440	880440	0
P68845	Protein RecA	recA	cytoplasm	0	21465000	22086000	22369000	20450000	20108000	24383000	36717000	27653000	27651000	1:0.99:1.4	9676400	9898200	13408000	4010500	15285000	4611800	5809800	7646600	8702800	1:0.72:0.67	24177000	24177000	26090000	21414000	24483000	21407000	20831000	20540000	21212000	1:0.9:0.84	110686000	110686000	119080000	32800000	32800000	32800000	860460	862550	862550	1:0.29:0.01
A0A380DLS5	Deoxyadenosine kinase / Deoxyguanosine kinase	dck_2		0	0	0	0	0	0	0	0	0	0	0	0	0	0	0	0	0	0	0	0	0	0	0	0	0	0	0	0	0	0	0	9008600	9008600	9516400	0	0	0	743130	744930	744930	0
A0A7I8NL79	ABC superfamily ATP binding cassette transporter, binding protein	gsiB	ATP-binding cassette (ABC) transporter complex,periplasmic space	0	2106000	2501100	2533200	1288800	590150	695890	3724800	2254300	2254100	1:0.36:1.15	0	0	0	0	0	0	0	0	0	0	0	0	0	0	0	0	0	0	0	0	7346200	7346200	7903400	6781900	6781900	6781900	716950	718690	718690	1:0.9:0.1
A6U3D1	Redox-sensing transcriptional repressor Rex	rex	cytoplasm	0	8726700	11691000	11840000	11228000	11267000	9718700	5824100	13370000	13369000	1:1:1.01	5601000	3454200	4445200	2562600	1861400	1306200	706460	0	0	1:0.42:0.16	11873000	11873000	11983000	13805000	13146000	13801000	10210000	11715000	10340000	1:1.14:0.9	12237600	12237600	13165600	1112900	1112900	1112900	716420	718160	718160	1:0.09:0.06
A5ISA1	Methionyl-tRNA formyltransferase	fmt	cytosol	0	4902500	5832700	5907400	3342900	1646500	2853900	5341700	7567100	7566600	1:0.47:1.23	3905000	6336200	7352000	1116800	1194300	0	2471500	1962100	1119500	1:0.2:0.32	2972200	2972200	2666900	2959000	1774200	2958000	6053700	5880400	4646500	1:0.89:1.93	8033600	8033600	8642800	1483100	1483100	1483100	716050	717800	717800	1:0.18:0.09
A0A7U7F052	Phosphomannomutase	SAI7S6_1018550	Membrane	0	0	0	0	0	0	0	0	0	0	0	0	0	0	0	0	0	0	0	0	0	0	0	0	0	0	0	0	0	0	0	0	0	0	0	0	0	679810	681460	681460	0
A5ITD5	Transcription elongation factor GreA	greA		0	136920000	478390000	484520000	133740000	1.4876e+08	1.8857e+08	1.957e+08	241600000	241590000	1:0.43:0.62	91242000	135380000	155852000	70841000	73540000	75679000	1021900	804990	11393000	1:0.58:0.03	345230000	345230000	299470000	344520000	353790000	344410000	191900000	168580000	198440000	1:1.05:0.56	122802000	122802000	132114000	69614000	69614000	69614000	669320	670940	670940	1:0.55:0.01
A0A0E1XA24	Regulator of chromosome segregation-like C-terminal domain-containing protein	HMPREF0769_11640		0	2236600	2519000	2551300	1003600	990690	0	1603400	1802200	1884600	1:0.41:0.72	0	0	0	903060	1847700	0	508460	733790	849680	0	1135600	1135600	860070	1704600	1601200	1704000	1260700	2590900	1433800	1:1.6:1.69	0	0	0	865760	865760	865760	667420	669040	669040	0
A0A380DQE1	EsaC protein analog (Listeria type 3)	esaC_2		0	0	0	0	0	0	0	0	0	0	0	0	0	0	0	0	0	0	0	0	0	0	0	0	0	0	0	0	0	0	0	4936400	4936400	5310800	1310300	1310300	1310300	651900	653480	653480	1:0.26:0.13
A6U245	Flotillin-like protein FloA	floA	Cell membrane,Membrane raft	0	20476000	23203000	23501000	22549000	25504000	26379000	34603000	34082000	32994000	1:1.11:1.51	3303800	2916000	0	1122200	0	0	807260	701850	3011000	1:0.36:0.48	28900000	28900000	27028000	27164000	27219000	27155000	21338000	21779000	20205000	1:0.96:0.75	0	0	0	1167100	1167100	1167100	635790	637340	637340	0
A0A2X2JQG3	Quinone oxidoreductase	yhfP		0	12548000	10862000	11001000	15123000	17477000	11321000	16032000	14977000	14976000	1:1.28:1.34	7009000	7302200	9892800	0	0	0	765550	990310	1498900	0	3552600	3552600	4311700	3478400	4528400	3477900	2760800	2580500	2758600	1:1.01:0.71	6732800	6732800	7243400	0	0	0	622310	623830	623830	0
A0A7U7EV06	Staphylococcal complement inhibitor	SAR1131	Secreted	0	0	0	0	0	0	0	0	0	0	0	0	0	0	3999800	6802700	5915000	1329700	950770	956260	0	0	0	0	0	0	0	0	0	0	0	0	0	0	4474700	4474700	4474700	574560	575610	575610	0
A0A380DLN0	DNA polymerase III subunits gamma and Tau	dnaX_4		0	0	0	0	0	0	0	0	0	0	0	7661200	2812000	3205600	0	347970	0	1224500	570720	1168900	1:0.08:0.22	0	0	0	0	0	0	0	0	0	0	4943800	4943800	5222400	0	0	0	420300	421320	421320	0
A0A2X2JVR5	Phosphate-binding protein	pstS	Cell membrane	0	0	0	0	0	0	0	0	0	0	0	0	0	0	0	0	0	651260	402840	0	0	0	0	0	0	0	0	0	0	0	0	0	0	0	0	0	0	400220	401190	401190	0
Q2FJQ9	Probable acetyl-CoA acyltransferase	SAUSA300_0355	cytoplasm	0	0	0	0	0	0	0	0	0	0	0	0	3664800	3464400	1435300	1351200	0	0	0	0	0	0	0	0	0	0	0	0	0	0	0	32072000	32072000	33880000	13725000	13725000	13725000	323620	324410	324410	1:0.42:0.01
P67526	Probable tautomerase SAV1363	SAV1363		0	87480000	115160000	116630000	69272000	95349000	88500000	6.3022e+08	950190000	950130000	1:0.79:7.93	0	0	0	0	0	0	0	0	0	0	98550000	98550000	74773000	106940000	26756000	106910000	104670000	88783000	91087000	1:0.88:1.05	0	0	0	0	0	0	0	0	0	0
A6QF32	Histidinol-phosphate aminotransferase	hisC		0	1.5737e+08	8.0411e+08	860130000	0	0	0	0	575080000	575040000	0	0	0	0	0	0	0	0	0	0	0	2301900	2301900	2317500	2461000	2348600	2460500	2027700	1877400	1771400	1:1.05:0.82	0	0	0	0	0	0	0	0	0	0
Q2FEV9	UPF0457 protein SAUSA300_2132	SAUSA300_2132		0	2732500	6715000	6801000	829190	171520	231300	3.004e+08	1.9754e+08	1.9413e+08	1:0.08:42.59	0	0	0	0	0	0	0	0	0	0	0	0	0	0	0	0	0	0	0	0	0	0	0	0	0	0	0	0	0	0
A0A0D1I5P5	50S ribosomal protein L33	rpmG		0	1.8148e+08	990880000	1003600000	2.0545e+08	11577000	11473000	99328000	129280000	129280000	1:0.11:0.16	0	0	0	0	0	0	0	0	0	0	14379000	14379000	12032000	13778000	11057000	13773000	70758000	60891000	69504000	1:0.95:4.93	0	0	0	0	0	0	0	0	0	0
Q6GE63	Uncharacterized lipoprotein SAR2457	SAR2457		0	21897000	22581000	22871000	79459000	59723000	60437000	90260000	119690000	119690000	1:2.96:4.89	0	0	0	0	0	0	0	0	0	0	51665000	51665000	44944000	54084000	48307000	54066000	43700000	41511000	53583000	1:1.06:0.94	0	0	0	0	0	0	0	0	0	0
A6QGE1	50S ribosomal protein L19	rplS	cytosolic large ribosomal subunit	0	126750000	99279000	1.0055e+08	54089000	63339000	61195000	55403000	1.0692e+08	1.0691e+08	1:0.55:0.82	599960000	254080000	343880000	53620000	47631000	87080000	18491000	17756000	10813000	1:0.16:0.04	71598000	71598000	73830000	70351000	84581000	70328000	69132000	72185000	65376000	1:1.04:0.95	0	0	0	0	0	0	0	0	0	0
Q2FYE8	Ferredoxin, putative	SAOUHSC_01504		0	16367000	77349000	78340000	131530000	111260000	91966000	83045000	1.0633e+08	1.0632e+08	1:1.95:1.72	0	0	0	0	0	0	0	0	0	0	127020000	127020000	175080000	154780000	103350000	154730000	133800000	137030000	131570000	1:0.96:0.94	0	0	0	0	0	0	0	0	0	0
Q6GEI4	50S ribosomal protein L4	rplD	ribonucleoprotein complex，ribosome	0	225850000	141490000	143300000	93317000	78663000	80770000	97443000	1.0391e+08	1.039e+08	1:0.49:0.6	228320000	150130000	169872000	18073000	24764000	16870000	16081000	19332000	14877000	1:0.11:0.09	126350000	126350000	120780000	115130000	121440000	115100000	127580000	159010000	125300000	1:0.94:1.1	53902000	53902000	57990000	17902000	17902000	17902000	0	0	0	0
A5IRB2	D-alanyl carrier protein	dltC	cytoplasm	0	108200000	1.9788e+08	2.0042e+08	262530000	266370000	236540000	135900000	86415000	86409000	1:1.51:0.61	3350600	23212000	3490400	6025300	26214000	1747000	9756500	4197700	13345000	1:1.13:0.91	259850000	259850000	409290000	341200000	139190000	341090000	204440000	295100000	234210000	1:0.88:0.79	0	0	0	0	0	0	0	0	0	0
A0A0U1MKV7	Glucose-specific phosphotransferase enzyme IIA component	crr		0	58909000	119120000	125900000	1.5287e+08	132920000	1.5021e+08	130310000	82260000	82255000	1:1.43:0.97	0	0	0	0	0	0	0	0	0	0	166820000	166820000	148740000	154520000	116220000	154470000	148670000	138170000	127170000	1:0.88:0.86	0	0	0	0	0	0	0	0	0	0
A0A6A9GSN8	Sugar phosphate isomerase/epimerase	GAY51_02515		0	0	0	0	0	0	0	0	82239000	82234000	0	0	0	0	0	0	0	0	0	0	0	0	0	0	0	0	0	0	0	0	0	0	0	0	0	0	0	0	0	0	0
Q6GHR6	Carbamate kinase 1	arcC1		0	63225	410500	414440	336100	115880	105250	43910000	81699000	80941000	1:0.63:232.56	0	0	0	0	0	0	0	0	0	0	559990	559990	551030	1024000	0	1023800	5144400	5865200	4565000	1:1.84:9.32	0	0	0	0	0	0	0	0	0	0
A0A0D1G3X6	UPF0297 protein ACR79_01375	yrzL		0	26375000	38604000	39098000	118610000	84678000	92283000	68506000	80516000	80511000	1:2.84:2.21	0	0	0	0	0	0	0	0	0	0	2473200	2473200	2791100	2489800	3212300	2488900	2642600	3014400	2809200	1:1.06:1.09	0	0	0	0	0	0	0	0	0	0
A0A7U7EVH1	HIT-family protein	SAR1929		0	20611000	30475000	27676000	143340000	144250000	139780000	49166000	79404000	79399000	1:5.43:2.64	9495000	14250000	15548000	9172200	16927000	11573000	0	0	3565600	1:0.96:0.27	166880000	166880000	136350000	179510000	149540000	179450000	115010000	109530000	109620000	1:1.08:0.71	0	0	0	0	0	0	0	0	0	0
A0A2W3NDA4	Pyrimidine-nucleoside phosphorylase	pdp		0	15368000	10931000	11071000	45729000	39292000	50810000	62928000	77876000	77871000	1:3.63:5.85	0	0	0	0	0	0	0	0	0	0	37611000	37611000	29699000	35893000	35735000	35882000	41287000	46912000	41548000	1:1.02:1.24	0	0	0	0	0	0	0	0	0	0
A6QGF6	30S ribosomal protein S2	rpsB	cytosolic small ribosomal subunit	0	2.1385e+08	1.4698e+08	144650000	85075000	77687000	63318000	80929000	77632000	75681000	1:0.45:0.46	65806000	47508000	52790000	9313100	16682000	14618000	0	0	8465400	1:0.24:0.15	76656000	76656000	87887000	78499000	77708000	78473000	91912000	83532000	94244000	1:0.97:1.12	73944000	73944000	79552000	5556800	5556800	5556800	0	0	0	0
A0A133Q314	Putative cytosolic protein	yaaA	Cell membrane,cytoplasm	0	51077000	54065000	56610000	18078000	13578000	9522200	94526000	75512000	75508000	1:0.25:1.52	48084000	39436000	48356000	24615000	17559000	32748000	2173900	2555400	2760800	1:0.55:0.06	3768900	3768900	3553900	3821200	3037600	3820000	3529900	3718800	3576200	1:0.96:0.98	0	0	0	0	0	0	0	0	0	0
A0A7U8XQK7	Uncharacterized protein	SAXG_02338		0	19180000	48121000	48737000	71184000	63002000	52471000	69441000	67351000	67361000	1:1.61:1.76	0	0	0	0	0	0	0	0	0	0	0	0	0	0	0	0	0	0	0	0	0	0	0	0	0	0	0	0	0	0
P21222	30 kDa neutral phosphatase			0	598170	2003500	2029200	28902000	53407000	56490000	135360000	66667000	66663000	1:29.97:58.02	0	0	0	0	0	0	0	0	0	0	91346000	91346000	96304000	86125000	62975000	86097000	39332000	42427000	36554000	1:0.84:0.42	0	0	0	0	0	0	0	0	0	0
A6QED3	Nucleoid-associated protein NWMN_0443	NWMN_0443		0	43170000	123880000	125470000	28837000	20799000	27527000	64758000	64137000	64133000	1:0.26:0.66	0	0	0	0	0	0	0	0	0	0	0	0	0	0	0	0	0	0	0	0	0	0	0	0	0	0	0	0	0	0
A5IV25	30S ribosomal protein S17	rpsQ	cytosolic small ribosomal subunit	0	81808000	49469000	36851000	29157000	20952000	35320000	107480000	62958000	62954000	1:0.51:1.39	328320000	340080000	447720000	182260000	179110000	170080000	31941000	26169000	29482000	1:0.48:0.08	29640000	29640000	32364000	27255000	27636000	27246000	40450000	41000000	39954000	1:0.9:1.32	0	0	0	0	0	0	0	0	0	0
A5IV11	50S ribosomal protein L36	rpmJ		0	1.9812e+08	3.6705e+08	3.7175e+08	42098000	29218000	19798000	56062000	61949000	61945000	1:0.1:0.19	0	0	0	0	0	0	0	0	0	0	23039000	23039000	26555000	20639000	21355000	20633000	355050000	419530000	242300000	1:0.86:14	0	0	0	0	0	0	0	0	0	0
A6QJ90	50S ribosomal protein L23	rplW	ribonucleoprotein complex,ribosome	0	98619000	98399000	99660000	32533000	46474000	37228000	64269000	59190000	59187000	1:0.39:0.62	345660000	228320000	264820000	61991000	101810000	111250000	46752000	37410000	34585000	1:0.33:0.14	49121000	49121000	41781000	75162000	30781000	75137000	57631000	79230000	63378000	1:1.29:1.43	0	0	0	0	0	0	0	0	0	0
A0A299MEE0	Copper chaperone CopZ	copZ	cytoplasm	0	17018000	49877000	50516000	19529000	9001000	5543800	89743000	58722000	58718000	1:0.29:1.76	10135200	23142000	46310000	8966600	10556000	11395000	0	0	0	0	2417800	2417800	3996100	2768800	1568000	2767900	6787500	9759400	10124000	1:0.8:3.02	0	0	0	0	0	0	0	0	0	0
Q6GGH6	Exodeoxyribonuclease 7 small subunit	xseB	cytoplasm	0	32941000	86288000	82414000	52342000	63342000	53478000	63129000	55951000	55948000	1:0.84:0.87	0	12544400	0	0	0	1351400	0	0	3029700	1:0.11:0.24	6328200	6328200	5482200	6434900	7009500	6432800	3911900	2748600	3523000	1:1.1:0.56	0	0	0	0	0	0	0	0	0	0
A0A0E1XB44	Lipoprotein	HMPREF0769_10020	Membrane	0	17985000	37908000	38394000	34510000	19964000	17340000	31878000	54420000	54417000	1:0.76:1.49	73516000	30744000	84750000	74628000	96049000	103130000	25168000	27360000	18562000	1:1.45:0.38	20681000	20681000	25164000	24712000	17525000	24704000	16884000	17420000	17150000	1:1.01:0.77	0	0	0	0	0	0	0	0	0	0
A5IV23	50S ribosomal protein L24	rplX	ribonucleoprotein complex,ribosome	0	1.9457e+08	2.1151e+08	1.9717e+08	54503000	31056000	34703000	83349000	50164000	50161000	1:0.2:0.3	100864000	99914000	91512000	32178000	24550000	12182000	38806000	42909000	80747000	1:0.24:0.56	50380000	50380000	40917000	42468000	60614000	42454000	81659000	81952000	69512000	1:1.03:1.65	0	0	0	0	0	0	0	0	0	0
A0A0Y9XYF3	Uncharacterized protein	NCTC7878_03132		0	5035500	29313000	29519000	5181800	7104700	4761500	42787000	52535000	50035000	1:0.27:2.28	0	0	0	0	0	0	0	0	0	0	0	0	0	0	0	0	0	0	0	0	0	0	0	0	0	0	0	0	0	0
Q6G983	Elastin-binding protein EbpS	ebpS	Cell membrane	0	24297000	23060000	25030000	31287000	26430000	23961000	63436000	48919000	48916000	1:1.13:2.23	24960000	45642000	40026000	51882000	43748000	40513000	2867500	3231800	5085500	1:1.23:0.1	23143000	23143000	18194000	24035000	21623000	24027000	17474000	17839000	18676000	1:1.08:0.84	0	0	0	0	0	0	0	0	0	0
Q2YWT2	Putative peptidyl-prolyl cis-trans isomerase	SAB0821		0	58790000	94492000	97464000	90102000	111270000	112980000	58118000	41395000	47322000	1:1.25:0.59	7854200	11979800	9186000	3014800	4142900	1992000	6970700	5636300	9791700	1:0.32:0.77	195380000	195380000	155090000	213660000	203890000	213600000	104640000	120260000	111460000	1:1.16:0.62	26906000	26906000	28946000	8980700	8980700	8980700	0	0	0	0
A0A380E3I7	Aspartyl/glutamyl-tRNA(Asn/Gln) amidotransferase subunit C	gatC_2		0	71528000	1.5521e+08	1.572e+08	42867000	19961000	19785000	38317000	46442000	46440000	1:0.22:0.34	13959800	14287800	12023400	4339100	9182900	4172200	0	0	0	0	19622000	19622000	15856000	23189000	21833000	23181000	16461000	15651000	18131000	1:1.24:0.91	9822200	9822200	10567000	4181300	4181300	4181300	0	0	0	0
A0A7Z1N740	Acetate kinase	CV021_01555		0	49192000	20803000	21070000	24961000	27724000	28061000	1.4601e+08	44567000	44565000	1:0.89:2.58	0	0	0	1375900	531300	0	12469000	1868100	11494000	0	35908000	35908000	29942000	35733000	14981000	35721000	40343000	42780000	49238000	1:0.85:1.3	0	0	0	0	0	0	0	0	0	0
A0A0E1X794	DEAD-box ATP-dependent RNA helicase CshB	cshB		0	45063000	26839000	27183000	15986000	19872000	17355000	32121000	44346000	44430000	1:0.54:1.22	0	0	0	0	0	0	0	0	0	0	37229000	37229000	40544000	34099000	36838000	34088000	38115000	39777000	36146000	1:0.91:0.99	0	0	0	0	0	0	0	0	0	0
A5ISA9	50S ribosomal protein L28	rpmB		0	80867000	62567000	63369000	20151000	19263000	17473000	39856000	43655000	43652000	1:0.28:0.61	0	0	0	0	0	0	0	0	0	0	26998000	26998000	32082000	27990000	28907000	27982000	47671000	31380000	31766000	1:0.99:1.29	0	0	0	0	0	0	0	0	0	0
Q5HI96	Putative pyridoxine kinase	pdxK	cytosol	0	26430000	40993000	41518000	40437000	53212000	58016000	32586000	41533000	41530000	1:1.39:1.06	66184000	91578000	63060000	79649000	112670000	55120000	242830000	176190000	280490000	1:1.12:3.17	82060000	82060000	68392000	84857000	75109000	84830000	61606000	68357000	71295000	1:1.05:0.87	0	0	0	0	0	0	0	0	0	0
Q99U42	Cell cycle protein GpsB	gpsB	cytoplasm	0	41770000	62872000	63677000	54780000	49054000	41803000	48314000	38392000	38390000	1:0.87:0.74	64696000	36340000	45400000	20276000	17665000	32038000	0	0	1473400	1:0.48:0.03	52346000	52346000	38040000	61583000	58737000	61563000	41243000	44077000	47432000	1:1.27:0.93	0	0	0	0	0	0	0	0	0	0
A0A0E1X8B6	Mannitol-specific phosphotransferase enzyme IIA component	mtlF		0	12291000	40975000	37192000	108380000	99151000	94864000	41173000	37757000	37755000	1:3.34:1.29	0	0	0	0	0	0	0	0	0	0	117260000	117260000	92505000	120930000	115620000	120890000	74105000	71822000	78351000	1:1.09:0.69	0	0	0	0	0	0	0	0	0	0
A0A380EL30	50S ribosomal protein L31 type B	rpmE2	ribonucleoprotein complex,ribosome	0	1.7214e+08	3.1038e+08	3.1389e+08	49081000	28729000	30575000	46313000	37629000	37626000	1:0.14:0.15	311200000	381960000	409380000	201610000	236310000	218840000	27957000	22877000	28464000	1:0.6:0.07	40575000	40575000	53549000	36637000	37654000	36625000	82718000	65918000	85968000	1:0.82:1.74	0	0	0	10317000	10317000	10317000	0	0	0	0
A0A0E1XD97	L-lactate permease	HMPREF0769_10780		0	13676000	8240700	8346200	38027000	36481000	31720000	49410000	34200000	33196000	1:3.51:3.86	0	0	0	0	0	0	0	0	0	0	35926000	35926000	29443000	46217000	37725000	46202000	42474000	39901000	36716000	1:1.28:1.18	0	0	0	0	0	0	0	0	0	0
A0A0E1XD56	ABC transporter, substrate-binding protein, family 3	HMPREF0769_10730		0	70307000	73296000	74524000	44209000	35773000	39390000	17083000	32249000	32248000	1:0.55:0.37	0	0	0	0	0	0	0	0	0	0	56949000	56949000	70161000	56402000	55593000	56384000	54963000	59427000	50157000	1:0.91:0.89	0	0	0	0	0	0	0	0	0	0
A5IV27	50S ribosomal protein L16	rplP	cytosolic large ribosomal subunit	0	141930000	64352000	65177000	61285000	53916000	66825000	30237000	31731000	31729000	1:0.67:0.35	14497600	45064000	15864600	25501000	15868000	11027000	28076000	24334000	33921000	1:0.69:1.14	40587000	40587000	40548000	24489000	39189000	24481000	36095000	37741000	40943000	1:0.72:0.94	0	0	0	0	0	0	0	0	0	0
P99067	Glyceraldehyde-3-phosphate dehydrogenase 2	gapA2		0	0	0	0	0	0	0	23399000	31362000	31360000	0	0	0	0	0	0	0	0	0	0	0	0	0	0	0	0	0	0	0	0	0	0	0	0	0	0	0	0	0	0	0
A0A7U7EU65	Phosphoenolpyruvate--glycerone phosphotransferase	SAR0662		0	1181700	1710300	1732300	8301700	8804200	10747000	51635000	30596000	30594000	1:6.02:24.4	0	0	0	0	0	0	0	0	0	0	18564000	18564000	18771000	18414000	14596000	18408000	21650000	24101000	20817000	1:0.92:1.19	0	0	0	0	0	0	0	0	0	0
Q6GHK9	Uncharacterized protein SAR1202	SAR1202		0	29517000	23311000	23323000	25038000	27719000	26966000	26001000	30226000	30224000	1:1.05:1.14	0	0	0	0	0	0	0	0	0	0	0	0	0	0	0	0	0	0	0	0	0	0	0	0	0	0	0	0	0	0
Q99T01	UPF0435 protein SAV1880	SAV1880		0	12747000	35439000	38993000	78444000	46192000	43523000	19083000	30135000	30133000	1:1.93:0.91	0	0	0	0	0	0	0	0	0	0	34784000	34784000	44851000	37693000	14683000	37681000	27227000	29513000	34250000	1:0.79:0.8	0	0	0	0	0	0	0	0	0	0
Q2FK15	Ribitol-5-phosphate cytidylyltransferase 1	tarI1		0	24650000	29829000	29883000	22029000	18215000	15845000	25327000	30094000	30092000	1:0.66:1.01	0	0	0	0	0	0	0	0	0	0	0	0	0	0	0	0	0	0	0	0	0	0	0	0	0	0	0	0	0	0
A0A7U7EU17	Putative exported protein	SAR0622		0	6295900	14222000	14404000	1.0407e+08	1.7701e+08	1.7546e+08	30438000	29920000	29918000	1:13.07:2.59	0	12816000	6098200	4713700	2574700	0	14167000	15887000	14953000	1:0.39:1.59	203510000	203510000	194230000	201490000	221300000	201420000	98860000	99182000	112370000	1:1.04:0.52	0	0	0	0	0	0	0	0	0	0
A0A229LVN5	Bacillithiol system oxidoreductase, YphP/YqiW family	AS572_00755		0	20428000	57679000	58418000	61051000	37865000	50740000	24208000	29552000	29851000	1:1.1:0.61	0	0	0	0	0	0	0	0	0	0	59776000	59776000	49179000	57284000	53037000	57265000	41867000	41622000	42606000	1:0.99:0.75	0	0	0	0	0	0	0	0	0	0
A0A7U7ETI5	Ribulose-5-phosphate reductase	tarJ		0	21900000	14455000	14641000	19934000	17710000	20421000	25655000	28467000	28465000	1:1.14:1.62	0	0	0	0	0	0	0	0	0	0	7302000	7302000	7939800	8543000	9786600	8540300	6376700	7274600	6370800	1:1.19:0.89	0	0	0	0	0	0	0	0	0	0
A0A2X2JXH6	Putative lipoprotein	NCTC7878_01914		0	9983900	0	0	10035000	17770000	5296400	31023000	28242000	28240000	1:1.11:2.92	0	0	0	0	0	0	0	0	0	0	1469500	1469500	0	1595900	907960	1595500	1902700	1657100	2046000	1:0.93:1.27	0	0	0	0	0	0	0	0	0	0
A0A299MFX2	Dihydroorotase	pyrC	cytoplasm	0	1300100	3663600	3710600	103910	0	0	33191000	27517000	27515000	1:0.04:10.17	374720	398800	461560	160130	103050	0	38747000	25764000	50403000	1:0.32:93.04	0	0	0	0	0	0	0	0	0	0	0	0	0	0	0	0	0	0	0	0
Q6GGI4	UPF0403 protein SAR1592	SAR1592		0	33944000	93669000	94869000	35804000	35872000	35632000	25995000	26505000	26504000	1:0.48:0.36	0	0	0	0	0	0	0	0	0	0	42292000	42292000	36083000	44754000	35746000	44740000	39439000	39150000	40015000	1:1.04:0.98	0	0	0	0	0	0	0	0	0	0
Q8NVG4	Putative aldehyde dehydrogenase	MW2046		0	16462000	13908000	14289000	15416000	14420000	14321000	31589000	26405000	26464000	1:0.99:1.89	0	0	0	0	0	0	0	0	0	0	27057000	27057000	23673000	27124000	29344000	27115000	23054000	22891000	23380000	1:1.07:0.89	0	0	0	0	0	0	0	0	0	0
Q6GIK4	Clumping factor A	clfA	Secreted, cell wall	0	18156000	32615000	33033000	18901000	13616000	11787000	27720000	26440000	26438000	1:0.53:0.96	0	1543140	1355260	14416000	11789000	9078800	791360	1057100	3319400	1:8.12:1.19	12236000	12236000	10544000	14083000	11165000	14079000	13946000	14656000	12528000	1:1.12:1.17	391700	391700	413760	10913000	10913000	10913000	0	0	0	0
Q6GH63	UPF0154 protein SAR1353	SAR1353		0	58088000	45569000	46152000	36515000	27272000	30849000	32292000	25997000	25995000	1:0.63:0.56	0	0	0	0	0	0	0	0	0	0	35373000	35373000	37339000	39723000	43507000	39710000	26527000	35045000	31822000	1:1.14:0.86	0	0	0	0	0	0	0	0	0	0
A0A0D1H2Z4	Uncharacterized protein	BN1321_170009		0	20054000	50080000	50721000	14143000	15538000	14841000	23336000	25230000	25229000	1:0.37:0.61	11076600	7014600	12351200	5696900	5347200	6363600	4223500	0	1175800	1:0.57:0.27	14203000	14203000	12773000	16708000	10137000	16703000	17897000	17991000	23860000	1:1.06:1.45	11394800	11394800	12259000	4829100	4829100	4829100	0	0	0	0
A0A7U7EY97	Peptide deformylase	def2		0	28942000	61674000	62216000	19187000	14733000	13575000	24405000	24948000	24946000	1:0.31:0.49	0	0	0	0	0	0	0	0	0	0	13441000	13441000	12543000	14832000	16247000	14827000	14804000	14572000	13884000	1:1.16:1.1	0	0	0	0	0	0	0	0	0	0
A5ISV4	Peptide methionine sulfoxide reductase MsrB	msrB		0	19601000	41714000	42249000	40772000	28705000	42580000	15744000	24482000	24480000	1:1.08:0.62	0	0	0	0	0	0	0	0	0	0	43487000	43487000	41518000	29754000	17127000	29745000	31797000	32658000	25721000	1:0.6:0.7	0	0	0	0	0	0	0	0	0	0
A0A6A8FZF4	CsbD family protein	GF572_07950		0	7594300	9765600	9890700	9035300	3357500	3726600	8947600	24303000	24302000	1:0.59:2.11	21082000	18741600	19418000	9378300	7972100	13540000	0	0	0	0	2895400	2895400	2621800	2917200	2494700	2916600	1273300	930190	3116600	1:0.99:0.63	16424200	16424200	17669800	9049200	9049200	9049200	0	0	0	0
A0A0H3K8I5	Uncharacterized protein	NWMN_1323		0	16524000	70576000	71480000	13725000	14990000	13646000	20424000	24094000	24092000	1:0.27:0.43	0	0	0	0	0	0	0	0	0	0	9439800	9439800	11147000	10983000	8079900	10979000	7952900	9463300	10093000	1:1:0.92	0	0	0	0	0	0	0	0	0	0
A0A0H3K7V7	Enoyl-[acyl-carrier-protein] reductase [NADPH]	NWMN_0881		0	34043000	28291000	28915000	17018000	19626000	18823000	23684000	24067000	24065000	1:0.61:0.79	0	0	0	0	0	0	0	0	0	0	23402000	23402000	21999000	25227000	27722000	25219000	22641000	24311000	23538000	1:1.14:1.02	0	0	0	0	0	0	0	0	0	0
A0A6B0D224	DNA repair/chromosome segregation ATPase	GO941_00460		0	0	6450100	6532800	8471200	10152000	6080500	37604000	23899000	23897000	1:1.27:4.39	0	0	0	0	0	0	0	0	0	0	8406800	8406800	10625000	13280000	7243700	13275000	8771900	7547400	7635400	1:1.23:0.87	0	0	0	0	0	0	0	0	0	0
A0A6B1RU98	16S rRNA (cytosine(967)-C(5))-methyltransferase	rsmB		0	15860000	17329000	17551000	20649000	20874000	19926000	36911000	22730000	23873000	1:1.21:1.65	0	0	0	0	0	0	0	0	0	0	0	0	0	0	0	0	0	0	0	0	0	0	0	0	0	0	0	0	0	0
A0A166JQS2	Truncated cell surface protein map-w	map-w		0	0	0	0	4167700	12514000	10600000	17996000	23929000	23590000	0	0	0	0	0	0	0	0	0	0	0	12204000	12204000	7805000	14189000	13296000	14185000	2393900	2983500	3201700	1:1.29:0.27	0	0	0	0	0	0	0	0	0	0
A0A0E1XCD2	Iron-sulfur cluster carrier protein	HMPREF0769_10989		0	15474000	11638000	11787000	13001000	15204000	15637000	19565000	22764000	22762000	1:1.13:1.67	20844000	16503600	21266000	3444000	4827800	4224500	0	0	0	0	21101000	21101000	15272000	20664000	18854000	20657000	17792000	17936000	18924000	1:1.05:0.95	23900000	23900000	25714000	5691400	5691400	5691400	0	0	0	0
Q6GFF3	DNA ligase	ligA	cytosol	0	30718000	22093000	22376000	23434000	25327000	25723000	26369000	22902000	22713000	1:0.99:0.96	9000600	20000000	17773600	2813700	3623300	3958400	3651000	2758300	0	1:0.22:0.21	4899300	4899300	5051000	5581500	3948300	5579700	3948300	4684100	4082100	1:1.02:0.86	13387200	13387200	14402400	2083100	2083100	2083100	0	0	0	0
A0A380E2L7	Citrate synthase	citZ	cytosol	0	5233800	3722700	3770400	4494200	2922500	2979400	22594000	22291000	22444000	1:0.82:5.29	0	0	0	0	0	0	6696300	10406000	12717000	0	2590300	2590300	1832000	2826400	2404500	2825500	3154200	3267200	3566000	1:1.15:1.42	0	0	0	0	0	0	0	0	0	0
A0A0E1XC65	Oxidoreductase, zinc-binding dehydrogenase family protein	HMPREF0769_10966		0	9655600	6521000	6604600	16998000	11070000	11753000	20139000	22174000	22172000	1:1.75:2.83	2056400	2743400	2959200	779880	804010	398350	5891900	6225200	8557000	1:0.26:2.66	9680800	9680800	10559000	9374300	10315000	9371300	11130000	11419000	11866000	1:0.97:1.15	0	0	0	0	0	0	0	0	0	0
D2JDC9	Lactococcin 972 family bacteriocin	SAP042A_019		0	5988400	13172000	13341000	26938000	26663000	23759000	16476000	21437000	21436000	1:2.38:1.83	0	0	0	0	0	0	0	0	0	0	37977000	37977000	39190000	38445000	44987000	38433000	25300000	22176000	17585000	1:1.06:0.57	0	0	0	0	0	0	0	0	0	0
A0A380E4T9	Cytosolic protein	NCTC5664_04037		0	26127000	1.5613e+08	1.5813e+08	21544000	13825000	18553000	2715200	21393000	21392000	1:0.16:0.13	20910000	27466000	30892000	8170600	19399000	9948100	0	0	0	0	33603000	33603000	40874000	24729000	35051000	24720000	16735000	17391000	14035000	1:0.78:0.45	0	0	0	0	0	0	0	0	0	0
A0A380E1N6	Thioredoxin reductase	trxB_4		0	17158000	12908000	13018000	8020900	6024200	7291300	50030000	21350000	21349000	1:0.5:2.15	0	0	0	0	0	0	0	0	0	0	0	0	0	0	0	0	0	0	0	0	0	0	0	0	0	0	0	0	0	0
A5ITJ9	ATP-dependent Clp protease ATP-binding subunit ClpX	clpX	HslUV protease complex	0	29493000	23725000	24029000	22305000	21901000	23143000	22932000	21485000	20359000	1:0.87:0.84	30352000	44844000	36022000	4132300	3772700	4779600	887070	982410	970350	1:0.11:0.03	33674000	33674000	27940000	30257000	29372000	30247000	27572000	26255000	26848000	1:0.94:0.85	34838000	34838000	37480000	4120200	4120200	4120200	0	0	0	0
A0A0E1XBX2	YokE-like PH domain-containing protein	HMPREF0769_10861		0	12890000	37444000	37924000	35407000	39391000	36268000	13756000	20102000	20100000	1:1.26:0.61	0	0	0	0	0	0	0	0	0	0	42349000	42349000	40875000	44891000	50133000	44877000	18869000	19717000	19445000	1:1.11:0.46	0	0	0	0	0	0	0	0	0	0
Q6GEA0	Lysostaphin resistance protein A	lyrA		0	5159800	7257900	7350900	20619000	15240000	17324000	24544000	19786000	19785000	1:2.69:3.24	0	0	0	0	0	0	0	0	0	0	11860000	11860000	9540500	10915000	7224600	10912000	6215200	6416500	6257300	1:0.87:0.57	0	0	0	0	0	0	0	0	0	0
Q2FYI0	Penicillin-binding protein 2	SAOUHSC_01467		0	23474000	19725000	20225000	25070000	36799000	27993000	22952000	19731000	19730000	1:1.42:0.98	0	0	0	0	0	0	0	0	0	0	0	0	0	0	0	0	0	0	0	0	0	0	0	0	0	0	0	0	0	0
A6QGA4	Carbamoyl-phosphate synthase large chain	carB	cytoplasm	0	169710	114040	115140	316670	120670	105400	28423000	19391000	19390000	1:1.36:168.48	0	0	0	0	747250	0	575210	651330	3306200	0	0	0	0	0	0	0	0	0	0	0	0	0	0	0	0	0	0	0	0	0
A0A0H3JT43	Glycine cleavage system H-like protein	SAV0324		0	8153200	27100000	27447000	38940000	47208000	42687000	13039000	19099000	19098000	1:2.05:0.82	0	0	0	0	0	0	0	0	0	0	40643000	40643000	36831000	27523000	17738000	27514000	27531000	22922000	25865000	1:0.62:0.65	0	0	0	0	0	0	0	0	0	0
A0A2X2K647	UPF0637 protein NCTC7878_02982	NCTC7878_02982		0	8317500	10215000	10346000	12674000	10865000	12802000	9291900	19055000	19054000	1:1.26:1.64	0	0	0	0	0	0	2004500	1064500	2114900	0	8725700	8725700	8436900	7905600	7135400	7903100	9129700	9832900	7660800	1:0.89:1.03	0	0	0	0	0	0	0	0	0	0
A0A0E1XJB2	Aminotransferase, class I/II	HMPREF0769_11234		0	15249000	10996000	11919000	9734300	14795000	13025000	17355000	18020000	19045000	1:0.98:1.43	17757800	17188600	17074600	0	3627000	3823000	2736500	3146700	3164300	1:0.21:0.17	14656000	14656000	13962000	14976000	13102000	14971000	13684000	13958000	11836000	1:0.99:0.91	0	0	0	0	0	0	0	0	0	0
A5IPU8	30S ribosomal protein S18	rpsR	cytosolic small ribosomal subunit	0	1.6794e+08	73504000	74446000	50334000	37708000	34771000	2398300	18861000	18860000	1:0.39:0.13	22650000	19865200	18050000	0	1890300	1734200	4644100	5109100	4241700	1:0.09:0.23	35222000	35222000	27837000	28039000	44068000	28029000	48460000	46561000	51362000	1:1.02:1.49	0	0	0	0	0	0	0	0	0	0
Q2FK70	PTS system MurNAc-GlcNAc-specific EIIBC component	murP		0	0	0	0	0	0	169570	5893100	18818000	18817000	0	0	0	0	0	0	0	0	0	0	0	0	0	0	0	0	0	0	0	0	0	0	0	0	0	0	0	0	0	0	0
A0A380DLA1	Cytosolic protein	NCTC5664_00529		0	9372200	17640000	17866000	34629000	46283000	44761000	35632000	18589000	18588000	1:2.8:1.62	0	0	0	0	0	0	0	0	0	0	0	0	0	0	0	0	0	0	0	0	0	0	0	0	0	0	0	0	0	0
Q6GA36	Uncharacterized N-acetyltransferase SAS1110	SAS1110		0	6231400	9911900	10039000	12013000	10711000	8423300	9046200	18208000	18206000	1:1.19:1.74	20412000	18491000	42760000	0	8269500	7083900	10375000	9588500	7072000	1:0.28:0.33	11596000	11596000	9279400	11044000	9094000	11040000	12489000	12297000	12764000	1:0.96:1.16	0	0	0	0	0	0	0	0	0	0
A0A0H3JSB5	ABC transporter homolog	SAV1392		0	28183000	18823000	19032000	23959000	23002000	23735000	21806000	18140000	18139000	1:1.07:0.88	0	0	0	0	0	0	0	0	0	0	26147000	26147000	25141000	27079000	29471000	27071000	24917000	26592000	24579000	1:1.08:0.98	0	0	0	0	0	0	0	0	0	0
A0A0E1XGC0	NERD domain-containing protein	HMPREF0769_12422	membrane	0	7078900	7563100	7660000	20596000	21176000	23737000	28441000	18248000	18120000	1:2.94:2.91	0	0	0	0	0	0	508350	0	683750	0	25682000	25682000	27987000	25359000	29178000	25351000	22660000	20761000	21476000	1:1.01:0.82	0	0	0	0	0	0	0	0	0	0
A0A2X2K113	D-alanine--D-alanine ligase	ddl	cytoplasm	0	13045000	10230000	10361000	22794000	28661000	24711000	19982000	17896000	17895000	1:2.26:1.66	27946000	25302000	26726000	3333900	3216000	4384900	4850500	3603400	6227500	1:0.14:0.18	30912000	30912000	28934000	34990000	36543000	34979000	25706000	27062000	28356000	1:1.17:0.89	22872000	22872000	24606000	2610300	2610300	2610300	0	0	0	0
A0A7U7EXR6	Periplasmic binding protein	SAI7S6_1004710		0	15338000	12599000	12760000	12258000	14437000	12434000	19351000	17692000	17691000	1:0.96:1.34	0	0	0	0	877230	0	4320600	3591400	11167000	0	6242400	6242400	8476400	7561100	8897800	7558700	5642200	5229800	5959000	1:1.15:0.8	0	0	0	0	0	0	0	0	0	0
A0A0D1IC12	Signal peptidase I	lepB		0	14472000	16725000	16940000	36415000	39039000	36068000	14546000	17405000	17404000	1:2.32:1.03	0	0	0	0	0	0	0	0	0	0	0	0	0	0	0	0	0	0	0	0	0	0	0	0	0	0	0	0	0	0
A0A0H2WYW6	Pur operon repressor	purR		0	6822600	6646500	6175500	11653000	11536000	14013000	16804000	16850000	16849000	1:1.89:2.57	0	0	0	0	0	0	0	0	0	0	12946000	12946000	16013000	12949000	13071000	12944000	13412000	14788000	14045000	1:0.93:1.01	0	0	0	0	0	0	0	0	0	0
A5IUN6	Membrane protein insertase YidC	yidC		0	20136000	17623000	17849000	11843000	10989000	10366000	14535000	16650000	16649000	1:0.6:0.86	0	0	0	0	0	0	0	0	0	0	10097000	10097000	8037600	7209400	11640000	7207000	10811000	11473000	11598000	1:0.92:1.2	0	0	0	0	0	0	0	0	0	0
A0A380EL27	NH(3)-dependent NAD(+) synthetase	nadE		0	9977400	7852200	7952800	11472000	10298000	9440100	19609000	15818000	16620000	1:1.21:2.02	1774080	9827800	8776600	3543500	5820000	5066100	0	0	0	0	9587700	9587700	10808000	10783000	11774000	10779000	12283000	12426000	13025000	1:1.11:1.26	7423400	7423400	7986400	3419100	3419100	3419100	0	0	0	0
A6U2G7	Acetyl-coenzyme A carboxylase carboxyl transferase subunit beta	accD	cytoplasm	0	49145000	31909000	32996000	32462000	24373000	24619000	13616000	16369000	16368000	1:0.71:0.41	12847600	11368000	9962200	0	944480	1639600	0	0	0	0	4509700	4509700	4892800	5153600	4952900	5151900	4767700	5223400	4659800	1:1.1:1.05	0	0	0	0	0	0	0	0	0	0
A0A0E1XFJ7	Pyruvate dehydrogenase E1 component subunit beta	HMPREF0769_12162		0	17690000	9757000	9882000	7062800	8128300	9578800	9122200	15853000	15852000	1:0.66:1.09	0	0	0	0	0	0	0	0	0	0	12939000	12939000	13700000	12119000	9992400	12115000	16065000	16872000	15469000	1:0.86:1.22	0	0	0	0	0	0	0	0	0	0
A0A2X2JN41	Aldo/keto reductase family protein	yvgN		0	5751400	15270000	15465000	41198000	56106000	54408000	12962000	15602000	15601000	1:4.16:1.21	7527800	3768000	7283800	7326800	7705800	8893500	9144300	13306000	7513900	1:1.29:1.61	1387600	1387600	1205600	0	0	0	541910	578740	610680	0	0	0	0	0	0	0	0	0	0	0
A0A0E1XH07	Pyruvate carboxylase	pyc	cytoplasm	0	7103300	6151800	6259200	11685000	11500000	10602000	12326000	15469000	15468000	1:1.73:2.22	25018000	32320000	29224000	22564000	18303000	15312000	61846000	56966000	68171000	1:0.65:2.16	0	0	0	0	0	0	0	0	0	0	0	0	0	0	0	0	0	0	0	0
A0A0E1XDD5	Putative pyruvate oxidase	HMPREF0769_106		0	25142000	20048000	20496000	111100000	125150000	126610000	17018000	15463000	15462000	1:5.52:0.73	0	0	0	0	0	0	0	0	0	0	146290000	146290000	156270000	159340000	153140000	159290000	120890000	125880000	122720000	1:1.05:0.82	0	0	0	0	0	0	0	0	0	0
A0A0E1XBQ7	Hydrolase, NUDIX family	HMPREF0769_10017		0	18931000	46683000	47282000	25358000	28704000	27670000	18054000	15255000	15254000	1:0.72:0.43	0	0	0	0	0	0	0	0	0	0	6473100	6473100	7872000	3162800	6686000	3161800	3312400	3485100	2756500	1:0.62:0.46	0	0	0	0	0	0	0	0	0	0
A5IRX7	DNA-directed RNA polymerase subunit epsilon	rpoY	DNA-directed RNA polymerase complex	0	15841000	34486000	34884000	15197000	23144000	21092000	11081000	14596000	15096000	1:0.7:0.48	9846000	102962000	35044000	25293000	36961000	14640000	26750000	20845000	24103000	1:0.52:0.48	39774000	39774000	41764000	46702000	34848000	46687000	37700000	37848000	32991000	1:1.06:0.89	0	0	0	0	0	0	0	0	0	0
A0A7U7EUE1	PTS transport system, fructose-specific IIABC component	fruA	cytoplasm,Cell inner membrane	0	24729000	22357000	22221000	18549000	19484000	18408000	11413000	14925000	14924000	1:0.81:0.6	0	0	0	0	0	0	0	0	0	0	0	0	0	0	0	0	0	0	0	0	10029600	10029600	10790200	7414500	7414500	7414500	0	0	0	0
A0A0H3KB35	Transcriptional regulator CtsR	ctsR		0	19482000	27351000	27702000	9661500	7170700	10320000	6688100	14699000	14699000	1:0.36:0.48	0	0	0	0	0	0	0	0	0	0	8079300	8079300	8040100	6517500	5854100	6515300	5978700	6118100	5660700	1:0.78:0.73	0	0	0	0	0	0	0	0	0	0
A0A068DV97	Uncharacterized protein	BN1321_50033		0	11857000	35926000	36386000	8030200	7031200	7399900	18972000	14438000	14437000	1:0.27:0.57	0	0	0	0	0	0	0	0	0	0	7708600	7708600	7124900	7576200	8886400	7574000	9580100	8639400	8751800	1:1.07:1.2	0	0	0	0	0	0	0	0	0	0
A0A166EPC4	succinate dehydrogenase	frdB		0	5568100	4568600	4627200	10288000	7436700	7806500	15945000	14294000	14294000	1:1.73:3.02	0	0	0	0	0	0	0	0	0	0	8761500	8761500	8281700	9689300	9202100	9686100	9747000	9553800	8968700	1:1.11:1.1	0	0	0	0	0	0	0	0	0	0
A0A0E1XIT0	UDP-N-acetylglucosamine 1-carboxyvinyltransferase	murA		0	40670000	27404000	28871000	24720000	26723000	25185000	16201000	14182000	14181000	1:0.79:0.46	0	0	0	0	0	0	0	0	0	0	52429000	52429000	66516000	51756000	54254000	51739000	41727000	42921000	43984000	1:0.92:0.75	0	0	0	0	0	0	0	0	0	0
A0A6A8G1C8	DUF896 domain-containing protein	GF572_11565		0	21880000	52784000	53461000	19535000	9577900	9536200	12734000	13816000	13815000	1:0.3:0.32	73188000	51616000	70196000	26713000	19843000	40306000	0	0	0	0	9846300	9846300	7803200	10273000	10250000	10270000	9395700	11581000	9732800	1:1.12:1.12	60464000	60464000	65050000	27778000	27778000	27778000	0	0	0	0
A0A5S9I4G4	Multifunctional fusion protein	secD		0	9262800	7602000	7699400	8611500	8363800	7552400	13107000	13531000	13496000	1:1:1.63	0	0	0	0	0	0	0	0	0	0	9229700	9229700	10505000	11080000	12120000	11077000	11654000	12414000	12155000	1:1.18:1.25	0	0	0	0	0	0	0	0	0	0
A5IV72	Urease accessory protein UreE	ureE	cytoplasm	0	16313000	35253000	35704000	15215000	13987000	13154000	9735500	13437000	13436000	1:0.49:0.42	10961400	15777400	12832400	13532000	20770000	0	0	0	4497900	1:1.3:0.34	9299900	9299900	8431600	9930600	9891200	9927400	8060800	9630700	8914600	1:1.1:0.98	10890200	10890200	11504000	16605000	16605000	16605000	0	0	0	0
A0A0U1MNB0	Metallopeptidase	AS572_09600		0	11009000	15152000	15346000	13686000	22600000	23387000	16209000	13313000	13312000	1:1.44:1.03	0	0	0	0	0	0	0	0	0	0	0	0	0	0	0	0	0	0	0	0	0	0	0	0	0	0	0	0	0	0
Q2YUH3	DEAD-box ATP-dependent RNA helicase CshA	cshA	cytoplasm	0	23619000	18454000	18691000	18988000	16489000	15749000	13603000	14289000	13162000	1:0.84:0.68	0	3023600	2883600	0	0	0	0	0	0	0	17309000	17309000	21348000	18932000	16469000	18926000	19739000	17965000	16722000	1:0.97:0.97	0	0	0	0	0	0	0	0	0	0
P61108	Deoxyribose-phosphate aldolase 1	deoC1		0	3541600	4087500	4139900	4572600	0	4964400	15585000	13059000	13058000	1:1.22:3.54	0	0	0	0	0	0	0	0	0	0	0	0	0	0	0	0	0	0	0	0	0	0	0	0	0	0	0	0	0	0
Q2FVA4	Putative NAD(P)H nitroreductase SAOUHSC_02829	SAOUHSC_02829		0	7260100	8022500	8125300	7645000	7027000	5951100	5886700	12590000	12590000	1:0.88:1.33	0	0	0	0	0	0	0	0	0	0	6956300	6956300	4946300	7345600	7441300	7343200	9316300	9847600	8192900	1:1.17:1.45	0	0	0	0	0	0	0	0	0	0
A0A0E1XB11	Intracellular protease, PfpI family	HMPREF0769_11366		0	5956500	15490000	15688000	17277000	9638200	17333000	10340000	12584000	12584000	1:1.19:0.96	0	5877400	7175800	4274600	0	0	1267400	1370300	0	1:0.65:0.2	0	0	0	0	0	0	0	0	0	0	0	0	0	0	0	0	0	0	0	0
Q6GEQ8	Probable uridylyltransferase SAR2262	SAR2262		0	10968000	15438000	15636000	4607400	3123900	3770500	12963000	12564000	12360000	1:0.27:0.9	16057200	34774000	23446000	44535000	61796000	27201000	38674000	34345000	48512000	1:1.8:1.64	3946000	3946000	3643500	3198900	3225300	3197900	7967800	6490700	6752700	1:0.83:1.84	0	0	0	0	0	0	0	0	0	0
A5IS95	DNA-directed RNA polymerase subunit omega	rpoZ	DNA-directed RNA polymerase complex	0	19249000	47373000	47980000	16435000	9087900	7888500	14627000	12231000	12230000	1:0.29:0.34	8005800	6984800	0	3624800	3438400	3745400	1752700	2331500	1690400	1:0.48:0.26	8228500	8228500	5828000	9856600	7855800	9853400	9385200	10604000	12231000	1:1.24:1.45	49038000	49038000	52758000	9869400	9869400	9869400	0	0	0	0
A0A166QDF6	DUF4176 domain-containing protein	esaC		0	6631000	21152000	21423000	14593000	17296000	17146000	12240000	15524000	12067000	1:1:0.81	5908200	4698800	5034000	1171300	1382400	1856300	724210	837240	1001100	1:0.28:0.16	22562000	22562000	19205000	24371000	26817000	24363000	13364000	12739000	14445000	1:1.17:0.63	0	0	0	0	0	0	0	0	0	0
A0A0Y9YC71	Tripeptidase T	pepT_1		0	5781000	8802200	8915000	5323700	3110700	3300700	13572000	12022000	12021000	1:0.5:1.6	7102200	9948400	9525200	4082200	18680000	24350000	214320	305990	272270	1:1.77:0.03	17616000	17616000	17183000	18022000	12856000	18016000	16638000	17672000	18340000	1:0.93:1	14434200	14434200	15528800	12098000	12098000	12098000	0	0	0	0
Q6GIH0	UPF0051 protein SAR0880	SAR0880		0	15188000	10355000	10487000	11666000	9956800	10656000	14018000	11699000	11698000	1:0.9:1.04	0	0	0	0	0	0	0	0	0	0	0	0	0	0	0	0	0	0	0	0	0	0	0	0	0	0	0	0	0	0
A0A2S6D1W5	Antitoxin	relJ		0	2790400	7481000	7766300	12221000	4827500	2799200	8249100	8813300	11698000	1:1.1:1.59	0	0	0	0	0	0	0	0	0	0	0	0	0	0	0	0	0	0	0	0	0	0	0	0	0	0	0	0	0	0
A0A380EC03	Immunoglobulin G-binding protein A	spa_2		0	0	0	0	0	0	0	15984000	11571000	11570000	0	0	0	0	0	0	0	0	0	0	0	17199000	17199000	14722000	20261000	19736000	20255000	17909000	19654000	17709000	1:1.23:1.13	0	0	0	0	0	0	0	0	0	0
A6U299	Histidine--tRNA ligase	hisS	cytoplasm	0	14240000	10288000	10444000	5209000	6018200	5501400	11320000	11073000	11564000	1:0.48:0.97	0	4434600	0	2633800	0	0	918990	0	935700	1:0.59:0.21	5125700	5125700	5257200	5049900	4564000	5048300	5850000	5721900	7709700	1:0.95:1.24	0	0	0	2385200	2385200	2385200	0	0	0	0
A6QD57	Transcriptional regulatory protein WalR	walR	cytoplasm	0	6883300	5630700	5702800	8696800	11238000	8454100	4842500	11365000	11365000	1:1.56:1.51	0	7868000	23396000	3894000	2712000	1523400	9585400	6399800	7143300	1:0.17:0.49	0	0	0	0	0	0	0	0	0	0	0	0	0	0	0	0	0	0	0	0
A0A0E1XEK0	Fumarate hydratase class II	fumC		0	3036100	1883000	1907100	2227300	2544500	4104500	11125000	11275000	11275000	1:1.3:4.93	0	0	0	0	0	0	0	0	0	0	2869300	2869300	2558200	2277200	1386600	2276400	3127000	2819500	3642200	1:0.72:1.16	0	0	0	0	0	0	0	0	0	0
A0A0D6GFT0	Glycosyl transferase family 2	ACR79_06125		0	7693700	7014800	7350300	8001600	8719300	7773300	13255000	11262000	11262000	1:1.11:1.62	0	0	0	0	0	0	0	0	0	0	0	0	0	0	0	0	0	0	0	0	0	0	0	0	0	0	0	0	0	0
A5IV12	Translation initiation factor IF-1	infA	cytoplasm	0	1.0452e+08	1.0644e+08	107810000	51021000	24570000	42423000	8332800	11156000	11155000	1:0.37:0.1	13505000	32432000	29058000	18158000	20768000	10999000	0	0	0	0	22653000	22653000	18075000	15522000	14575000	15517000	35011000	34678000	37031000	1:0.72:1.68	0	0	0	0	0	0	0	0	0	0
A6QKF4	Biofilm operon icaADBC HTH-type negative transcriptional regulator IcaR	icaR		0	20029000	33262000	24148000	27711000	59901000	20195000	7381100	11022000	11022000	1:1.39:0.38	9558000	6246200	10416400	0	0	0	746370	0	0	0	3196500	3196500	2086100	3811400	736810	3810200	3930700	3062000	3993700	1:0.99:1.3	8146600	8146600	8764400	0	0	0	0	0	0	0
A0A0M3KKV6	Homoserine dehydrogenase	U5K_01898		0	0	0	0	0	0	0	11788000	10918000	10917000	0	0	0	0	0	0	0	0	0	0	0	3624100	3624100	4174500	4308800	4371100	4307400	3464400	3911100	3652700	1:1.14:0.97	0	0	0	0	0	0	0	0	0	0
A0A0E1XIV1	UDP-N-acetylmuramoyl-tripeptide--D-alanyl-D-alanine ligase	murF		0	10979000	8104500	8208300	10551000	13910000	12380000	6455900	10652000	10651000	1:1.35:1.02	0	0	0	0	0	0	0	0	0	0	13983000	13983000	16229000	15814000	12187000	15809000	12505000	12128000	11829000	1:0.99:0.83	0	0	0	0	0	0	0	0	0	0
A0A7U7EZ63	S-adenosylmethionine synthase	metK	cytoplasm	0	23399000	16717000	16931000	15260000	18101000	15487000	15151000	10528000	10528000	1:0.86:0.63	2414400	6772600	0	0	3519200	0	3171600	2686500	2873800	1:0.77:0.63	22540000	22540000	23658000	28126000	28761000	28117000	18812000	18355000	21003000	1:1.24:0.85	0	0	0	0	0	0	0	0	0	0
A0A0H2WZK3	1-acyl-sn-glycerol-3-phosphate acyltransferase, putative	SACOL1776		0	10158000	7924500	8026000	16383000	11871000	12275000	19591000	10488000	10487000	1:1.55:1.55	0	0	0	0	0	0	0	0	0	0	23093000	23093000	16521000	22984000	29151000	22977000	19495000	21598000	18905000	1:1.2:0.96	0	0	0	0	0	0	0	0	0	0
A0A2X2JUA8	L-threonine 3-dehydrogenase	NCTC7878_01177		0	2909300	3272600	3314500	1272800	490710	3588400	15593000	10434000	10433000	1:0.56:3.84	0	0	0	0	0	0	0	0	0	0	0	0	0	0	0	0	0	0	0	0	0	0	0	0	0	0	0	0	0	0
A5ITE6	tRNA-specific 2-thiouridylase MnmA	mnmA	cytoplasm	0	7763400	5195200	5040400	6701900	6781900	6758300	10756000	9642200	10314000	1:1.12:1.71	11798400	13055200	6443400	0	0	0	1024500	1105700	1056000	0	5702800	5702800	5361800	6207700	6039500	6205700	6690400	5431300	5916600	1:1.1:1.08	0	0	0	0	0	0	0	0	0	0
A0A0E1XFK5	Alpha-amylase	HMPREF0769_12172		0	1108100	574190	580070	2829800	1934800	1561600	10215000	10397000	10147000	1:2.8:13.6	0	0	0	0	0	0	5645700	8373800	3207700	0	3209400	3209400	2478700	4999500	3564400	4997900	6230300	5296000	3540700	1:1.52:1.69	0	0	0	0	0	0	0	0	0	0
A0A0E1XGH4	Hydrolase, alpha/beta domain protein	HMPREF0769_12477		0	10859000	6472000	6554900	10686000	8324500	11142000	12562000	10137000	10137000	1:1.26:1.37	0	0	0	0	0	0	0	0	0	0	1930600	1930600	2153100	2329100	2139700	2328300	1544800	1774600	1599600	1:1.13:0.82	0	0	0	0	0	0	0	0	0	0
A0A090LZQ0	RNA-binding protein	yqeI		0	12386000	10744000	10976000	16804000	17055000	14042000	21816000	10083000	10083000	1:1.4:1.23	38684000	21112000	31872000	9455900	11869000	17866000	12461000	10947000	11311000	1:0.43:0.38	1570300	1570300	2081900	2071300	1612000	2070800	15930000	25008000	20780000	1:1.1:11.82	0	0	0	0	0	0	0	0	0	0
A0A0D1HYK0	Alpha/beta hydrolase	mlhB_1		0	18978000	4932000	4995100	11246000	9121800	8502900	11257000	10067000	10066000	1:1:1.09	0	0	0	0	0	0	0	0	0	0	17021000	17021000	26754000	17675000	10848000	17671000	37247000	52452000	49479000	1:0.76:2.29	0	0	0	0	0	0	0	0	0	0
A0A0Z0YDK9	Aldehyde-alcohol dehydrogenase	adhE		0	4199100	1793900	1816900	27068000	21831000	20158000	10732000	10008000	10007000	1:8.84:3.94	0	0	0	0	0	0	0	0	0	0	27298000	27298000	26808000	27097000	23880000	27088000	32307000	28957000	31621000	1:0.96:1.14	0	0	0	0	0	0	0	0	0	0
A0A6G4JLA0	Zinc metallopeptidase	G0Y35_12360		0	17538000	15644000	15844000	13830000	15955000	16335000	16755000	9900400	9899800	1:0.94:0.75	0	0	0	0	0	0	0	0	0	0	0	0	0	0	0	0	0	0	0	0	0	0	0	0	0	0	0	0	0	0
A0A6B1RUF4	Bi-component gamma-hemolysin HlgCB subunit C	hlgC	extracellular region	0	0	0	0	1496200	2170200	1917600	11302000	9812800	9812200	0	0	0	18914200	0	2687100	0	38860000	37969000	33457000	1:0.14:1.94	2315800	2315800	2086000	2666200	2496900	2665300	1670000	1362900	1447600	1:1.17:0.67	0	0	0	0	0	0	0	0	0	0
A0A2X2KJZ8	HTH-type transcriptional regulator rot	rot		0	19891000	5573800	5645200	11029000	14442000	11312000	7181200	9588400	9587800	1:1.18:0.85	0	0	0	0	171200	655450	21211000	36462000	47339000	0	36898000	36898000	38394000	33853000	44294000	33842000	114570000	82220000	103960000	1:1:2.68	0	0	0	0	0	0	0	0	0	0
A6QGI5	Ribonuclease Y	rny		0	5993400	6044100	6132500	4756400	6494100	6380500	11445000	10082000	9562900	1:0.97:1.71	0	0	0	0	0	0	0	0	0	0	8663200	8663200	8893800	8944200	8695900	8941300	6764100	6030700	5555900	1:1.01:0.7	0	0	0	0	0	0	0	0	0	0
Q6GII8	Organic hydroperoxide resistance protein-like	SAR0859		0	1472300	6084100	6162000	11107000	13533000	16276000	14912000	9504600	9504100	1:2.98:2.47	0	0	13638600	9758400	14095000	20710000	1755000	2529600	15270000	1:1.09:0.48	18635000	18635000	16676000	13963000	14479000	13959000	5334000	5252200	5251100	1:0.79:0.29	0	0	0	0	0	0	0	0	0	0
Q2G1B8	Teichoic acid ribitol-phosphate polymerase TarL	tarL		0	20164000	15586000	15827000	7249300	7419100	6063300	8250100	9481300	9480700	1:0.4:0.53	0	0	0	0	0	0	0	0	0	0	2400800	2400800	1384200	2088100	0	2087600	2379800	2294700	2003800	1:1.01:1.08	0	0	0	0	0	0	0	0	0	0
A0A0E1X775	Probable cytosol aminopeptidase	HMPREF0769_11439		0	9165400	7114900	9036900	6871200	9159400	7556600	6677400	9455000	9454400	1:0.93:1.01	0	0	0	0	0	0	0	0	0	0	0	0	0	0	0	0	0	0	0	0	0	0	0	0	0	0	0	0	0	0
A0A7U7EVP2	Nitroreductase domain-containing protein	SAR2120		0	8147700	7971700	8073800	17832000	13366000	10419000	11147000	9353600	9353000	1:1.72:1.23	0	0	0	0	0	0	0	0	0	0	5300800	5300800	4394900	6093700	5060300	6091700	4425900	4644900	4390000	1:1.15:0.9	0	0	0	0	0	0	0	0	0	0
A0A0E1XH88	Glycosyltransferase, group 1 family protein	HMPREF0769_12747		0	8904200	7599600	7697000	8924900	12370000	10255000	7742100	9277000	9276400	1:1.3:1.09	0	0	0	0	0	0	0	0	0	0	1579500	1579500	2235600	2073600	924070	2073000	1688100	2362600	1738100	1:0.94:1.07	0	0	0	0	0	0	0	0	0	0
A0A380ELB6	Phage protein	NCTC10702_03196		0	7250500	30532000	30635000	8236300	1654600	2459300	6882400	9270700	9270100	1:0.18:0.37	0	0	0	0	0	0	0	0	0	0	1831500	1831500	2271700	1815900	1806800	1815300	1862600	1985300	2344100	1:0.92:1.04	0	0	0	0	0	0	0	0	0	0
A0A0E1X8N6	Pathogenicity island protein	HMPREF0769_11147		0	16326000	56179000	56899000	4561800	1460200	1296500	8400300	9263300	9262800	1:0.06:0.21	0	0	0	0	0	0	0	0	0	0	1512900	1512900	0	1969400	0	1968700	1167400	1540200	1365200	1:1.3:0.9	0	0	0	0	0	0	0	0	0	0
A0A7U7IDF6	Assimilatory nitrite reductase small subunit	nasE		0	14460000	31336000	31737000	79218000	90865000	94216000	4129600	9107900	9107300	1:3.41:0.29	0	0	0	0	0	0	0	0	0	0	3017500	3017500	2414000	3138300	3188900	3137600	5036900	5058700	3836400	1:1.12:1.65	0	0	0	0	0	0	0	0	0	0
A0A380EGW3	Phosphate transport regulator, putative	NCTC10702_01131		0	36733000	37997000	38249000	32649000	41898000	48488000	9448600	8991500	8990900	1:1.09:0.24	0	0	0	0	0	0	0	0	0	0	0	0	0	0	0	0	0	0	0	0	0	0	0	0	0	0	0	0	0	0
A0A7U8XPA5	DNA polymerase III subunit gamma/tau	dnaX		0	4766100	4235800	4290100	4148900	5339500	4313200	7419400	8884800	8958600	1:1.04:1.9	0	0	0	0	0	0	0	0	0	0	2173300	2173300	2386900	3481300	2298900	3480200	2475700	2473100	2792000	1:1.38:1.15	0	0	0	0	0	0	0	0	0	0
A5IUX8	6-phospho-beta-galactosidase	lacG		0	0	0	0	0	0	0	0	8954700	8954200	0	0	0	0	0	0	0	0	0	0	0	0	0	0	0	0	0	0	0	0	0	0	0	0	0	0	0	0	0	0	0
A0A2C9TM08	DNA polymerase III PolC-type	polC	cytoplasm	0	13005000	13801000	13978000	9154400	5947700	6997100	24219000	8923300	8922800	1:0.54:1.03	1901460	7973200	11287600	7549200	10848000	3787400	2899000	4290000	5282200	1:1.05:0.59	4248500	4248500	3417900	3883300	4699200	3882100	4627700	3482400	3891600	1:1.05:1.01	0	0	0	0	0	0	0	0	0	0
A0A0H2WYK9	SIS domain protein	SACOL0618		0	19175000	21802000	22081000	3704400	2671900	2263900	0	8905700	8905100	1:0.14:0.42	0	0	0	0	0	0	0	0	0	0	0	0	0	0	0	0	0	0	0	0	0	0	0	0	0	0	0	0	0	0
A0A0U1MJR5	Uncharacterized protein	BN1321_230004		0	5247800	3668000	3715000	1244500	443900	417430	3629800	8403400	8402900	1:0.17:1.62	4766800	3795800	3643000	0	0	0	0	1011000	0	0	0	0	0	0	0	0	0	0	0	0	0	0	0	0	0	0	0	0	0	0
A8Z5A4	Oxygen-dependent choline dehydrogenase	betA		0	6308600	3576300	3622100	557490	615180	0	9423800	8392000	8391500	1:0.13:1.94	0	0	0	0	0	0	0	0	0	0	0	0	0	1543100	2751700	1542800	1588200	1625200	2370000	0	0	0	0	0	0	0	0	0	0	0
A0A380DZ84	FemB, factor involved in methicillin resistance / Glycine interpeptide bridge	femB		0	6684800	3481500	3455600	5821700	7698900	6723900	5389700	8134100	8367300	1:1.49:1.61	0	0	0	0	0	0	0	0	0	0	10404000	10404000	10501000	10006000	9437300	10003000	9917800	8295600	8760700	1:0.94:0.86	0	0	0	0	0	0	0	0	0	0
Q6GH50	DNA topoisomerase 4 subunit A	parC		0	20108000	6222300	6302000	12919000	14979000	11785000	6913700	8302700	8302200	1:1.22:0.72	0	0	0	0	0	0	0	0	0	0	5951600	5951600	7274200	7379100	8786300	7376700	4117000	5867800	5195000	1:1.23:0.79	0	0	0	0	0	0	0	0	0	0
A0A7U7EV60	2-oxoisovalerate dehydrogenase subunit alpha	bfmBAA		0	13388000	13354000	13525000	14987000	8634600	8397000	16129000	7911700	8282400	1:0.8:0.8	0	0	0	0	0	0	0	0	0	0	10643000	10643000	11056000	13055000	13367000	13051000	16495000	16613000	15731000	1:1.22:1.51	0	0	0	0	0	0	0	0	0	0
Q5HDX8	Protein translocase subunit SecY	secY		0	15283000	9932200	10059000	10323000	9523100	10219000	9638700	8089600	8089100	1:0.85:0.73	0	0	0	0	0	0	0	0	0	0	13294000	13294000	10817000	13322000	14719000	13318000	8938400	10901000	9657300	1:1.11:0.79	0	0	0	0	0	0	0	0	0	0
A0A6B5H8A1	NAD(P)-dependent dehydrogenase	CV021_11910		0	1781200	1102300	1116500	10989000	6622100	7524100	13767000	7797300	8062600	1:6.28:7.41	0	0	0	0	0	0	2524900	2642200	2102200	0	1001600	1001600	861650	1031500	892260	1031200	918940	1016900	875140	1:1.03:0.98	0	0	0	0	0	0	0	0	0	0
A5ISS9	2,3,4,5-tetrahydropyridine-2,6-dicarboxylate N-acetyltransferase	dapH		0	3684800	2825000	2861200	951480	735090	561070	9142100	8025500	8025000	1:0.24:2.69	0	0	0	0	0	0	0	0	0	0	0	0	0	0	0	0	0	0	0	0	0	0	0	0	0	0	0	0	0	0
A5IUS9	S-ribosylhomocysteine lyase	luxS		0	12481000	17707000	18581000	64408000	71629000	72602000	5321600	7983100	7982600	1:4.28:0.44	0	0	0	0	0	0	0	0	0	0	80243000	80243000	64903000	84474000	83332000	84446000	43130000	47529000	47322000	1:1.12:0.61	0	0	0	0	0	0	0	0	0	0
A5IRC7	Na(+)/H(+) antiporter subunit D1	mnhD1		0	4843300	5254000	5321400	7306100	8062100	0	13447000	7973400	7972900	1:1.5:1.91	0	0	0	0	0	0	0	0	0	0	0	0	0	0	0	0	0	0	0	0	0	0	0	0	0	0	0	0	0	0
A0A7U7EWQ7	Uncharacterized protein	SAR2545		0	3585000	2850200	2654800	2731800	2988700	2418600	5934300	7955900	7955400	1:0.9:2.4	0	0	0	0	0	0	0	1061300	570940	0	0	0	0	0	0	0	0	0	0	0	0	0	0	0	0	0	0	0	0	0
A0A0E0VPS8	UDP-N-acetylmuramate--L-alanine ligase	murC		0	16390000	8146200	8250600	11138000	10744000	14072000	8828800	7764900	7764400	1:1.1:0.74	7644000	10272200	13657000	2407900	0	3136000	3689900	2875000	1282100	1:0.26:0.25	16168000	16168000	14880000	15373000	15415000	15368000	14204000	13400000	14725000	1:0.98:0.9	12524200	12524200	13474000	1599800	1599800	1599800	0	0	0	0
A0A0E1XAX3	Hydrolase, carbon-nitrogen family	HMPREF0769_11128		0	2638800	4041600	4106000	3736100	2278200	2993500	4399700	7702200	7701700	1:0.84:1.84	0	0	0	0	0	0	0	0	0	0	5319600	5319600	3896700	4720400	4665600	4718900	7302100	9542300	8122300	1:0.97:1.72	0	0	0	0	0	0	0	0	0	0
A0A7U7EVI5	Staphylococcal protein	SAR1858		0	8985200	32710000	33129000	54771000	65044000	68528000	0	7671400	7670900	1:2.52:0.31	0	0	0	0	0	0	0	0	0	0	0	0	0	0	0	0	0	0	0	0	0	0	0	0	0	0	0	0	0	0
A0A0E1XDQ1	ABC transporter, ATP-binding protein	HMPREF0769_10732		0	21373000	12826000	12879000	12450000	7953700	10660000	4766800	8220900	7660300	1:0.66:0.44	0	0	0	0	0	0	0	0	0	0	9510000	9510000	15053000	8434400	10097000	8431600	8068700	8126000	8367200	1:0.79:0.72	0	0	0	0	0	0	0	0	0	0
Q6GJW4	Probable acetyl-CoA acyltransferase	SAR0351		0	13063000	11689000	12742000	7202100	5640800	6499500	12640000	6945900	7638200	1:0.52:0.73	0	0	0	0	0	0	0	0	0	0	9800900	9800900	10403000	8938800	6703000	8936300	12556000	11797000	10397000	1:0.82:1.16	0	0	0	0	0	0	0	0	0	0
A5IT95	GTPase Era	era		0	5640900	4108300	4160900	6442800	6961300	6225500	6865100	7623500	7623000	1:1.41:1.59	0	0	0	0	0	0	0	0	0	0	10254000	10254000	6618400	11910000	9455500	11906000	8773100	10137000	8639700	1:1.23:1.02	0	0	0	0	0	0	0	0	0	0
Q7A0H9	Sensor protein VraS	vraS		0	3224600	3878800	3928500	9753800	9373400	8249400	8091900	7619900	7619400	1:2.48:2.11	0	0	0	0	0	0	0	0	0	0	2722800	2722800	1682000	2708500	3531600	2707700	2295600	2560500	2512600	1:1.26:1.03	0	0	0	0	0	0	0	0	0	0
A0A7U7EUI9	Glutaredoxin	SAR1058		0	2199900	6357500	6438900	2162600	1821600	2367100	6824400	7580600	7580200	1:0.42:1.47	0	0	0	0	0	0	0	0	0	0	8804100	8804100	10502000	9863500	10158000	9860300	7762900	8172600	8473200	1:1.06:0.87	0	0	0	0	0	0	0	0	0	0
A5ITF9	Adenine phosphoribosyltransferase	apt		0	12665000	16473000	16684000	5165100	2771200	2625500	4610200	7564800	7564300	1:0.23:0.43	0	0	0	0	0	0	0	0	0	0	4333300	4333300	7131000	4778600	3400900	4777100	6613600	5206000	5320400	1:0.82:1.08	0	0	0	0	0	0	0	0	0	0
A0A0Y9RFD4	Amidase domain-containing protein	EIG94_01130		0	4027500	7673100	7771400	13227000	15722000	19749000	7905000	7551800	7551300	1:2.5:1.18	34084000	20474000	23010000	11625000	10271000	14076000	26640000	24383000	24783000	1:0.46:0.98	17818000	17818000	17362000	16698000	17920000	16693000	8871700	8822800	9279500	1:0.97:0.51	0	0	0	0	0	0	0	0	0	0
Q2YT16	Putative pyruvate, phosphate dikinase regulatory protein	SAB1435c		0	3802700	2675000	2709200	4560600	6251100	4995400	9339200	7529800	7529300	1:1.72:2.66	0	0	0	0	0	0	0	0	0	0	9539400	9539400	8444200	8097100	9881300	8094500	8715200	9250900	9108800	1:0.95:0.98	0	0	0	0	0	0	0	0	0	0
A0A0E1X6B3	Proline dehydrogenase	HMPREF0769_11919		0	0	0	0	0	0	0	2447900	7517100	7516700	0	0	0	0	0	0	0	0	0	0	0	0	0	0	0	0	0	0	0	0	0	0	0	0	0	0	0	0	0	0	0
Q6GEH2	Lipid II:glycine glycyltransferase	femX		0	6533600	4356200	4405000	9716100	10703000	8529900	8815500	7370600	7370200	1:1.89:1.54	0	0	0	0	0	0	0	0	0	0	10990000	10990000	14659000	11750000	12752000	11746000	11458000	12027000	11058000	1:0.99:0.94	0	0	0	0	0	0	0	0	0	0
A0A0H2WWS0	Phosphosugar-binding transcriptional regulator, RpiR family	SACOL2308		0	0	0	0	195080	161420	0	5717800	7172600	7336700	0	0	0	0	0	0	0	0	0	0	0	0	0	0	0	0	0	0	0	0	0	0	0	0	0	0	0	0	0	0	0
A0A0E1X533	Nudix-type nucleoside diphosphatase, YffH/AdpP family	HMPREF0769_12180		0	2397200	3980000	4020700	3800100	4105200	3772600	4732700	7328500	7328000	1:1.12:1.86	0	0	0	0	0	0	0	0	0	0	3645600	3645600	3119400	3538400	3784600	3537200	5414300	6062400	5065600	1:1.04:1.59	0	0	0	0	0	0	0	0	0	0
Q6GG70	GTP pyrophosphokinase	relA	plasma membrane	0	3031500	4022800	4074300	4610700	4583800	5278500	6712000	7327500	7327000	1:1.3:1.92	30966000	32176000	82732000	27078000	19226000	35083000	59478000	677980	6527100	1:0.56:0.46	8219300	8219300	9323100	7600900	9041000	7598500	6319300	6958600	6271000	1:0.94:0.76	0	0	0	0	0	0	0	0	0	0
A0A0E1X5L1	Aspartate-semialdehyde dehydrogenase	asd		0	5548400	4606400	4665400	834770	331280	315410	7901800	7514000	7304900	1:0.1:1.53	0	0	0	0	0	0	505530	764530	0	0	1131600	1131600	1269100	1178500	1195200	1178200	1031800	1336300	1206800	1:1.01:1.01	0	0	0	0	0	0	0	0	0	0
A5ITB2	Elongation factor 4	lepA	Cell membrane	0	13981000	8916300	8781500	8537600	6166200	7851000	7902300	7178800	7165200	1:0.71:0.7	6392800	17475000	18595800	3104400	3685200	3055400	0	0	3267300	1:0.23:0.23	7700300	7700300	8483300	6016500	6634800	6014500	7753000	7324100	7411500	1:0.78:0.94	16925000	16925000	18208400	3260900	3260900	3260900	0	0	0	0
A0A0E1X7A3	Dynamin family	HMPREF0769_12304		0	9595300	6102200	6180400	2022400	2634800	1232200	9569700	7155200	7154800	1:0.27:1.09	0	0	0	0	0	0	0	0	0	0	0	0	0	0	0	0	0	0	0	0	0	0	0	0	0	0	0	0	0	0
Q6GDM0	Uncharacterized hydrolase SAR2661	SAR2661	membrane	0	6578400	10363000	10495000	7112900	1330600	2438800	12260000	6977600	7002300	1:0.4:0.96	7217000	10186000	9045200	2743600	1643300	2217000	6563100	6982900	8043900	1:0.25:0.82	4185300	4185300	0	4410800	4731800	4410100	4702500	4421900	3785000	1:1.08:1.03	0	0	0	0	0	0	0	0	0	0
A0A0E1XAW3	HTH-type transcriptional regulator	HMPREF0769_10536		0	6943200	11432000	11579000	5059400	4400200	5303700	7393300	6135000	7001700	1:0.49:0.69	0	0	0	0	0	0	0	0	0	0	7371000	7371000	7258300	5609000	0	5607200	5920800	3948200	7449300	1:0.76:0.79	0	0	0	0	0	0	0	0	0	0
A0A166Q6L0	UPF0223 protein NCTC7878_02994	NCTC7878_02994		0	7234700	16816000	17031000	3842300	4301700	3366200	4132100	6951900	6951500	1:0.28:0.44	0	0	0	0	0	0	0	0	0	0	3070100	3070100	0	5503200	4083200	5501700	3711900	3166000	3175500	1:1.64:1.09	0	0	0	0	0	0	0	0	0	0
A0A6H4DHP1	Haloacid dehalogenase-like hydrolase	ppaX		0	7012900	11643000	11792000	22960000	16833000	21414000	9668000	6898000	6897600	1:2.01:0.77	0	0	0	0	0	0	0	0	0	0	20344000	20344000	14623000	22262000	18860000	22255000	16055000	15782000	14779000	1:1.15:0.84	0	0	0	0	0	0	0	0	0	0
A0A0H2WWV4	Biotin carboxylase	accC		0	13550000	8253300	8359000	5629200	4168200	3928700	7781200	7004600	6875700	1:0.46:0.72	2313800	10669200	9728600	2977100	2914000	2493700	3047700	4018500	3062400	1:0.37:0.45	6952300	6952300	7553600	7351400	9537900	7349100	9161800	8973000	8682600	1:1.13:1.25	0	0	0	0	0	0	0	0	0	0
A0A0H2XFR5	PhiSLT ORF204-like protein	SAUSA300_1437		0	3886000	5366300	5638400	19713000	16167000	18880000	7366400	6872100	6871700	1:3.68:1.42	0	0	0	0	0	0	0	0	0	0	14050000	14050000	12170000	12662000	13032000	12658000	11227000	9433700	10797000	1:0.95:0.78	0	0	0	0	0	0	0	0	0	0
A6U0B0	UPF0738 protein SaurJH1_1022	SaurJH1_		0	12097000	41872000	42408000	31607000	51094000	41707000	5148600	6863000	6862600	1:1.29:0.2	0	0	0	0	0	0	0	0	0	0	3086800	3086800	3586700	3680700	5020800	3680000	2924800	3432700	3050500	1:1.27:0.96	0	0	0	0	0	0	0	0	0	0
P63332	Putative zinc metalloprotease SAV1262	SAV1262		0	9037500	8781900	11061000	5913500	5453900	7589700	5075800	6764800	6764400	1:0.66:0.64	0	0	0	0	0	0	0	0	0	0	8323700	8323700	8790800	7805900	7722200	7803400	10556000	9265900	10996000	1:0.92:1.21	0	0	0	0	0	0	0	0	0	0
A0A0E1XHV3	Glycerate kinase	HMPREF0769_11551		0	24034000	3934300	3984700	7886300	12772000	10779000	11152000	6576600	6576200	1:0.98:0.76	0	0	0	0	0	0	0	0	0	0	6816100	6816100	5258400	10831000	0	10828000	10810000	8438900	10065000	1:1.72:1.55	0	0	0	0	0	0	0	0	0	0
A0A6A8G0N4	Protein from nitrogen regulatory protein P-II (GLNB) family	GF572_10425		0	17570000	10444000	10577000	11194000	6073100	11769000	6509900	6508900	6508500	1:0.75:0.51	0	0	0	0	0	0	0	0	0	0	12198000	12198000	6255200	8525600	12504000	8522900	11282000	8477700	12912000	1:0.96:1.07	0	0	0	0	0	0	0	0	0	0
Q2YX08	Peptide chain release factor 3	prfC	cytoplasm	0	9529600	5435700	5505300	9235500	8842100	9249400	7309000	6428900	6474400	1:1.33:0.99	24042000	16495000	16204000	3096800	4620000	3063600	4098700	4340000	4340900	1:0.19:0.23	10306000	10306000	12185000	9511300	5050800	9508200	8838000	9134400	8851900	1:0.73:0.82	0	0	0	0	0	0	0	0	0	0
A5IQW9	Nucleotide-binding protein SaurJH9_0790	SaurJH9_0790		0	3732800	3827900	3876900	5681100	5506900	4191600	3260900	6347800	6347500	1:1.34:1.4	0	0	0	0	0	0	0	0	0	0	5208400	5208400	4890800	6809200	6811500	6807000	6082500	6064600	5677500	1:1.33:1.16	0	0	0	0	0	0	0	0	0	0
A0A380DSF6	Diadenylate cyclase	dacA		0	3181000	4646000	4705500	3870800	2689500	3866400	10045000	6274100	6273800	1:0.83:1.8	0	0	0	0	0	0	0	0	0	0	4433300	4433300	4187400	3871000	3983600	3869800	2638200	3607100	4105400	1:0.9:0.79	0	0	0	0	0	0	0	0	0	0
A0A0D1I5B2	Type VII secretion protein	QU38_16195		0	1513200	4335800	4391300	1815400	0	0	6679500	6245800	6245500	1:0.53:1.87	0	0	0	0	0	0	0	0	0	0	0	0	0	0	0	0	0	0	0	0	0	0	0	0	0	0	0	0	0	0
A0A380DL04	Ribitol-5-phosphate cytidylyltransferase	ispD2_1		0	9718800	12557000	12718000	10979000	10478000	9708000	1156700	6207400	6207000	1:0.89:0.39	57244000	50598000	58688000	36367000	32123000	46902000	15766000	18910000	20229000	1:0.69:0.33	13041000	13041000	13057000	14021000	13713000	14016000	17013000	14427000	15223000	1:1.07:1.19	0	0	0	0	0	0	0	0	0	0
Q6GIQ3	UDP-N-acetylenolpyruvoylglucosamine reductase	murB		0	7567600	5602700	5674400	6879700	8392800	11215000	6841900	6338900	6200000	1:1.41:1.03	0	0	0	0	0	0	0	0	0	0	6438800	6438800	7179100	6787100	8021900	6784900	5271600	5608900	4923100	1:1.08:0.79	0	0	0	0	0	0	0	0	0	0
A0A380DSV8	Protein of uncharacterized function (DUF2750)	NCTC5664_01826		0	6289100	8637500	8748200	3062500	4077600	3876600	4564300	6190900	6190600	1:0.47:0.72	0	0	0	0	0	0	0	0	0	0	6261500	6261500	4349600	5944700	7042300	5942700	4510500	4242800	4136400	1:1.12:0.76	0	0	0	0	0	0	0	0	0	0
A0A6G4ISR4	Diaminopimelate decarboxylase	lysA		0	2977300	6783800	6870800	1938400	2904700	2608000	5923600	5949700	6183100	1:0.45:1.09	0	0	0	0	0	0	0	0	0	0	1407400	1407400	0	1258500	1189700	1258300	1449000	1319300	1451600	1:0.88:1	0	0	0	0	0	0	0	0	0	0
A0A0E1X9D6	Oxidoreductase, FAD/FMN-binding protein	HMPREF0769_11425		0	2021600	2727600	2762600	4698800	4401200	3883800	7423800	6170900	6170500	1:1.73:2.63	0	0	0	0	0	0	0	0	0	0	5551700	5551700	5184500	5384600	3414100	5382900	4980100	4891200	5429600	1:0.87:0.94	0	0	0	0	0	0	0	0	0	0
A0A0E1XJG8	Thermophilic metalloprotease (M29)	HMPREF0769_11294		0	8148800	10441000	10575000	5349400	4542200	4375400	7721300	6161100	6160700	1:0.49:0.69	0	0	0	0	0	0	0	0	0	0	3891000	3891000	4733200	3302500	1699400	3301500	6257000	5971100	5761200	1:0.66:1.44	0	0	0	0	0	0	0	0	0	0
A0A0E1X4X0	Ribosome biogenesis GTPase YqeH	yqeH		0	3695900	1543200	1559000	2269700	0	646550	1452000	6146700	6146400	1:0.64:2.02	0	0	0	0	0	0	0	0	0	0	17708000	17708000	13729000	22254000	24658000	22246000	14999000	12024000	13003000	1:1.41:0.81	0	0	0	0	0	0	0	0	0	0
Q6GHQ2	UDP-N-acetylmuramoylalanine--D-glutamate ligase	murD		0	7788000	4163600	4216900	4723700	5674000	5508100	9910300	6143300	6142900	1:0.98:1.37	0	0	0	0	0	0	0	0	0	0	6921800	6921800	6841000	6517600	6775900	6515500	7393400	7020500	7657200	1:0.96:1.07	0	0	0	0	0	0	0	0	0	0
A6QJH1	Imidazolonepropionase	hutI	cytoplasm	0	0	0	0	0	0	0	5313900	6079100	6078800	0	0	0	0	0	0	0	1043900	1095900	0	0	0	0	0	0	0	0	0	0	0	0	0	0	0	0	0	0	0	0	0	0
Q2FZW3	Protein DltD	dltD		0	12531000	12535000	11890000	7956400	7821800	6608700	7146300	6268400	6003700	1:0.61:0.53	0	0	0	0	0	0	0	0	0	0	8541600	8541600	10539000	10331000	9094600	10328000	6762900	6932200	7303000	1:1.08:0.76	0	0	0	0	0	0	0	0	0	0
A0A0H2XFF6	Global transcriptional regulator Spx	spxA		0	23422000	25441000	25767000	11565000	7835600	7989900	8987200	5981000	5980600	1:0.37:0.28	0	0	0	0	0	0	0	0	0	0	53588000	53588000	50837000	37508000	24576000	37496000	61851000	57009000	52649000	1:0.63:1.09	0	0	0	0	0	0	0	0	0	0
A0A0Z0VH08	Nitrate reductase (quinone)	narG		0	10432000	6549700	6716300	6094000	6724200	6026500	8078800	5946500	5946100	1:0.8:0.84	0	0	0	0	0	0	0	0	0	0	0	0	0	0	0	0	0	0	0	0	0	0	0	0	0	0	0	0	0	0
A0A7U7EV68	Ribosomal silencing factor RsfS	rsfS		0	17628000	32076000	32487000	5964100	4884500	5418900	5916400	7289700	5896400	1:0.2:0.23	0	0	0	0	0	0	0	0	0	0	6456600	6456600	5108800	5939700	6310000	5937800	5672200	6255000	6094100	1:1.01:1	0	0	0	0	0	0	0	0	0	0
A0A7U7EV92	THIF-type NAD/FAD binding fold domain-containing protein	SAR1708		0	5885300	4083700	4335200	3784000	3477400	3636500	2948700	5860600	5860300	1:0.76:1.03	0	0	0	0	0	0	0	0	0	0	0	0	0	0	0	0	0	0	0	0	0	0	0	0	0	0	0	0	0	0
A0A0E1XCJ0	Alpha-keto-acid decarboxylase	HMPREF0769_10292		0	2733800	1549900	1569800	1134700	1222000	614120	3049400	5811600	5811300	1:0.51:2.51	0	0	0	0	0	0	0	0	0	0	0	0	0	0	0	0	0	0	0	0	0	0	0	0	0	0	0	0	0	0
A0A133PYG4	Urease subunit gamma	ureA		0	15972000	10824000	10962000	4110300	2759400	3711400	7008400	5808600	5808200	1:0.28:0.49	0	0	0	0	0	0	0	0	0	0	14923000	14923000	16664000	22098000	14249000	22091000	19661000	24561000	19407000	1:1.26:1.37	0	0	0	0	0	0	0	0	0	0
A0A6G4IQN0	Efflux RND transporter permease subunit	G0X02_00685		0	3216700	3138200	3197500	4301200	4798400	4487800	7743800	6016900	5752800	1:1.42:2.04	0	0	0	0	0	0	0	0	0	0	0	0	0	0	0	0	0	0	0	0	0	0	0	0	0	0	0	0	0	0
A0A0E1XEM0	Coproporphyrinogen III oxidase	hemG		0	3672000	1836500	1860000	3276000	3072500	2789100	6996100	5706600	5706300	1:1.24:2.5	0	0	0	0	0	0	0	0	0	0	3457600	3457600	3749300	4137100	3450900	4135800	3176800	3600500	3346400	1:1.1:0.95	0	0	0	0	0	0	0	0	0	0
A0A0E1X4Z9	PhoH-like protein	HMPREF0769_12108		0	4136100	5081300	5146400	5064100	6116700	5316300	9300500	5703000	5702700	1:1.15:1.44	0	0	0	0	0	0	0	0	0	0	0	0	0	0	0	0	0	0	0	0	0	0	0	0	0	0	0	0	0	0
A0A0E1XAW8	Kinase, PfkB family	HMPREF0769_11123		0	3288100	2540100	2786400	3219400	4576900	3505400	5156600	5996700	5646500	1:1.31:1.95	0	0	0	0	0	0	0	0	0	0	3650000	3650000	5443000	3930200	3554600	3929000	3654400	3573400	3590100	1:0.9:0.85	0	0	0	0	0	0	0	0	0	0
A0A0E1XBM8	Nitrite reductase [NAD(P)H], large subunit	nirB		0	8785200	5783000	5834400	19888000	21724000	21555000	5866100	5631700	5631400	1:3.1:0.84	2820200	7747800	3732800	0	0	0	0	0	0	0	22704000	22704000	24749000	23441000	22192000	23433000	18170000	19493000	20256000	1:0.98:0.83	7099800	7099800	7638200	0	0	0	0	0	0	0
A5ITL0	Transcriptional repressor NrdR	nrdR		0	4924300	2872700	2909500	1856900	2933900	2279600	6309800	5565100	5564800	1:0.66:1.63	0	0	0	0	0	0	0	0	0	0	3254300	3254300	4433100	4106100	3439000	4104800	2399900	2961600	2440500	1:1.06:0.71	0	0	0	0	0	0	0	0	0	0
A0A7U7EUU1	Thioesterase domain-containing protein	SAR1363		0	1960800	2827400	2863600	3644500	1247600	4217600	5304800	5523300	5522900	1:1.19:2.14	0	0	0	0	0	0	0	0	0	0	1960900	1960900	0	1639300	2447000	1638800	1167400	1832800	1296100	1:0.97:0.73	0	0	0	0	0	0	0	0	0	0
A0A0E1XJT2	Tandem lipoprotein	HMPREF0769_10038	membrane	0	4518300	2146800	2165100	2617900	3225700	2669400	7988200	5465100	5464800	1:0.96:2.14	0	3784400	0	6055000	13126000	5086100	5595400	7321700	10339000	1:2.14:2.05	2749500	2749500	2489600	2808200	2458400	2807500	3369100	3739600	4227800	1:1.01:1.42	0	0	0	0	0	0	0	0	0	0
A0A0E1X8C1	DUF393 domain-containing protein	HMPREF0769_11017		0	1566500	1386800	1404600	3048700	3364400	3284400	2446200	5433500	5433200	1:2.23:3.05	0	0	0	0	0	0	0	0	0	0	3838600	3838600	2370800	4074200	5149900	4072900	2038800	2528200	2092000	1:1.32:0.66	0	0	0	0	0	0	0	0	0	0
A0A0D1IAK8	Pseudouridine synthase	rluB		0	4922200	6023900	6101100	5657900	6165900	5643500	6077800	5412600	5412300	1:1.02:0.99	0	0	0	0	0	0	0	0	0	0	5261500	5261500	5333600	5872900	7489200	5871000	5012400	5725500	4728300	1:1.21:0.98	0	0	0	0	0	0	0	0	0	0
A0A0E1XLJ5	8-oxo-dGTP diphosphatase	HMPREF0769_10658		0	4782000	10240000	10870000	5303300	4477500	4555700	4200300	6265700	5411000	1:0.55:0.61	0	0	0	0	0	0	0	0	0	0	0	0	0	0	0	0	0	0	0	0	0	0	0	0	0	0	0	0	0	0
A5IVC7	Isopentenyl-diphosphate delta-isomerase	fni		0	11523000	7233700	7346800	5820000	3592100	3787600	5604400	5401400	5401100	1:0.51:0.63	0	0	0	0	0	0	0	0	0	0	1439000	1439000	1475200	1681000	1571200	1680600	2799800	2210600	3760600	1:1.13:2.01	0	0	0	0	0	0	0	0	0	0
A0A0D1J8D5	Putative sulfur transferase	yibN	membrane	0	8953300	8119100	8223100	12757000	12780000	12528000	5465300	5400100	5399700	1:1.5:0.64	0	0	0	0	0	0	1066000	939850	700190	0	11335000	11335000	12780000	11531000	12366000	11527000	10468000	11079000	11755000	1:1:0.94	0	0	0	0	0	0	0	0	0	0
Q2YW63	UTP--glucose-1-phosphate uridylyltransferase	gtaB		0	3637500	4473300	4424300	5431800	4049700	3846400	4740800	5397100	5396800	1:1.06:1.24	0	1611240	0	0	1246700	0	0	0	0	0	5724400	5724400	4356700	6243600	5658900	6241600	5323900	6361100	5774000	1:1.15:1.1	0	0	0	0	0	0	0	0	0	0
A0A0E1XCX9	ParB-like protein	HMPREF0769_10432	Cytoplasm, nucleoid	0	3896500	2457900	2489400	2810100	3349200	2749200	3829500	5394100	5393800	1:1.01:1.65	0	6847200	5261000	0	0	2293700	0	977640	0	1:0.38:0.16	2834600	2834600	3253600	2949500	3268800	2948500	2952800	3753000	3095000	1:1.03:1.1	0	0	0	0	0	0	0	0	0	0
Q6GH51	DNA topoisomerase 4 subunit B	parE		0	7207000	5083400	5148600	5103100	5653700	5108800	6115700	5303500	5390500	1:0.91:0.96	0	0	0	0	0	0	0	0	0	0	6120500	6120500	6164000	6335700	6475500	6333600	6068400	6442300	5341600	1:1.04:0.97	0	0	0	0	0	0	0	0	0	0
A0A0D1JMD6	Ribokinase	rbsK		0	1359300	2132700	2174900	1919700	1830900	2023600	6143700	5364900	5364600	1:1.02:2.98	0	0	0	0	0	0	0	0	0	0	3247900	3247900	2365600	2688300	2264500	2687500	2449300	2748300	2331300	1:0.86:0.85	0	0	0	0	0	0	0	0	0	0
A0A0H3KFY3	Uncharacterized protein	NWMN_1118		0	7512000	11004000	11145000	27421000	20663000	29359000	8093000	5357700	5357400	1:2.61:0.63	0	0	0	0	0	0	0	0	0	0	0	0	0	0	0	0	0	0	0	0	0	0	0	0	0	0	0	0	0	0
Q2YXC5	Glutamate racemase	murI		0	1914500	3311100	3353500	2586700	5435000	4434400	4848500	5714100	5294600	1:1.45:1.85	0	0	0	0	0	0	0	0	0	0	2715700	2715700	2292700	3148700	2693800	3147700	2210800	2672400	2560700	1:1.16:0.96	0	0	0	0	0	0	0	0	0	0
A0A0E1XBY0	Acyl-CoA dehydrogenase, middle domain protein	HMPREF0769_10871		0	4087600	1193300	1206600	3039800	2695500	2730100	5897100	5261100	5260800	1:1.3:2.53	0	0	0	0	0	0	0	0	0	0	0	0	0	0	0	0	0	0	0	0	0	0	0	0	0	0	0	0	0	0
A0A0E1X9Y3	Tagatose-6-phosphate kinase	pfkB		0	25988000	17998000	16796000	4173000	2679200	3740300	7327300	5254100	5253700	1:0.17:0.29	0	0	0	0	0	0	0	0	0	0	4372700	4372700	7827000	3543400	3929200	3542200	7462200	9063900	10359000	1:0.66:1.62	0	0	0	0	0	0	0	0	0	0
A0A0E1XL41	YhgE/Pip domain protein	HMPREF0769_10503		0	3642300	4720500	4781000	6448500	6258100	6258100	3278900	5252300	5252000	1:1.44:1.05	0	0	0	0	0	0	0	0	0	0	5906000	5906000	4639900	6628100	7891400	6626000	5426900	5919100	5466300	1:1.29:1.02	0	0	0	0	0	0	0	0	0	0
Q6GF03	Alanine racemase 1	alr1		0	4086900	2701200	2735800	3276800	3354200	3415300	8171900	5361100	5221900	1:1.05:1.97	0	0	0	0	0	0	0	0	0	0	2088900	2088900	1984300	2462600	2891000	2461800	3177900	3285100	3050800	1:1.27:1.54	0	0	0	0	0	0	0	0	0	0
Q6GJQ9	Xanthine phosphoribosyltransferase	xpt		0	4543000	6016100	6093200	2810300	2619900	2547100	6949100	5189200	5188900	1:0.48:1.04	0	0	0	0	0	0	0	0	0	0	3150900	3150900	2928400	3817800	0	3816900	3180100	2808200	2127300	1:1.24:0.88	0	0	0	0	0	0	0	0	0	0
B6V395	DUF961 domain-containing protein	EIG94_14900		0	2490800	4518400	4576300	1693400	2787800	908420	5564900	5180800	5180500	1:0.47:1.37	0	0	0	0	0	0	0	0	0	0	0	0	0	0	0	0	0	0	0	0	0	0	0	0	0	0	0	0	0	0
Q6GGU0	Demethylmenaquinone methyltransferase	menG		0	6236600	5902600	5978300	9986000	8521300	8892200	1801300	5145900	5145600	1:1.51:0.67	0	0	0	0	0	0	0	0	0	0	10893000	10893000	10025000	9712100	11119000	9709000	9456600	11316000	11287000	1:0.96:1.01	0	0	0	0	0	0	0	0	0	0
A6QGP1	LexA repressor	lexA		0	10766000	11617000	11766000	2253500	1435900	2195000	4463500	5143400	5143000	1:0.17:0.43	0	0	0	0	0	0	0	0	0	0	2354200	2354200	1856200	2007000	0	2006700	3261600	4322100	2572200	1:0.92:1.55	0	0	0	0	0	0	0	0	0	0
Q6GEP3	Zinc-type alcohol dehydrogenase-like protein SAR2277	SAR2277		0	2703500	2031300	2050700	2449500	1103000	0	7323900	5131500	5131200	1:0.79:2.59	0	0	0	0	0	0	0	0	0	0	195510	195510	0	467930	614700	467820	2292400	6192400	2709600	1:2.64:19.09	0	0	0	0	0	0	0	0	0	0
A0A0E1XBI2	ABC transporter, substrate-binding protein, QAT family	HMPREF0769_10699		0	1986200	2012000	2037800	8083100	9192500	7270100	4655900	5086400	5086100	1:4.07:2.46	0	0	0	0	0	0	0	0	0	0	0	0	0	0	0	0	0	0	0	0	0	0	0	0	0	0	0	0	0	0
A0A0H3KA80	Acetyl-CoA/acetoacetyl-CoA transferase	NWMN_0171		0	0	0	0	0	0	0	6890900	5072300	5072000	0	0	0	0	0	0	0	0	0	0	0	0	0	0	0	0	0	0	0	0	0	0	0	0	0	0	0	0	0	0	0
Q2YS95	Glucosamine-6-phosphate deaminase	nagB	cytoplasm	0	2819100	3570100	3615900	2634100	2057000	1478600	6852000	5063400	5063100	1:0.62:1.7	9110600	9988400	0	0	2966000	0	2466300	2840300	2258300	1:0.31:0.26	2923900	2923900	3818600	3941000	2783700	3939800	6991200	5527000	5156700	1:1.1:1.83	0	0	0	0	0	0	0	0	0	0
Q2G026	Protein translocase subunit SecG	SAOUHSC_00801		0	10548000	2741800	2776900	14848000	12790000	12109000	6036900	4993900	4993600	1:2.47:1	0	0	0	0	0	0	0	0	0	0	14567000	14567000	16274000	15778000	15886000	15773000	7975300	7842100	7846700	1:1.04:0.52	0	0	0	0	0	0	0	0	0	0
A0A0H3KH72	Mannosyl-glycoprotein endo-beta-N-acetylglucosamidase	NWMN_1667		0	4393400	3688100	3735300	3709200	3691700	3580300	3748100	4943900	4943600	1:0.93:1.15	0	0	0	0	0	0	0	0	0	0	82608000	82608000	70127000	92591000	97402000	92561000	83439000	87286000	85901000	1:1.2:1.09	0	0	0	0	0	0	0	0	0	0
A0A7U7EUD5	Nucleoside permease	nupC		0	7215500	3331500	3374200	7048900	7771800	7726500	5383800	4940700	4940400	1:1.62:1.1	0	0	0	0	0	0	0	0	0	0	1724700	1724700	2031200	2274200	2351500	2273600	1238500	1421500	1125900	1:1.26:0.69	0	0	0	0	0	0	0	0	0	0
A0A0E1XLE0	Methylated-DNA--protein-cysteine methyltransferase	HMPREF0769_10603		0	1515900	1625300	1642700	5515900	3135000	4094600	5816800	4939900	4939600	1:2.66:3.28	0	0	0	0	0	0	0	0	0	0	3667300	3667300	3877900	5525000	3894500	5523400	5323700	4610300	4917600	1:1.33:1.32	0	0	0	0	0	0	0	0	0	0
A0A0E1X734	Luciferase family oxidoreductase, FMN-dependent, PP_0088 family	HMPREF0769_12056		0	2329400	2424700	2455700	2254500	2430600	1606200	3944200	4884000	4883700	1:0.87:1.9	0	0	0	0	0	0	0	0	0	0	1814800	1814800	1663200	1886100	3365500	1885500	1627500	2332400	2336000	1:1.35:1.19	0	0	0	0	0	0	0	0	0	0
Q6XZ94	RsbU	rsbU		0	3291500	1979200	2038400	7708000	6599600	6509500	4361100	4850700	4850400	1:2.85:1.92	0	0	0	0	0	0	0	0	0	0	1997800	1997800	1543500	1978700	1902500	1978000	1926900	2009200	2272300	1:1.06:1.12	0	0	0	0	0	0	0	0	0	0
Q6GI27	Teichoic acid D-alanine hydrolase	fmtA		0	2742500	3551500	3619000	7002600	8078600	7411500	6352200	4828500	4828300	1:2.27:1.61	0	0	0	0	0	0	0	0	0	0	8143600	8143600	7858000	9121100	10002000	9118100	6812800	7076100	7449400	1:1.17:0.88	0	0	0	0	0	0	0	0	0	0
A0A0D6H2B5	FAD-dependent monooxygenase	nagX		0	7313800	7748700	7848000	7961700	8142200	8196400	7116600	4836700	4825100	1:1.06:0.73	0	0	0	0	0	0	0	0	0	0	0	0	0	0	0	0	0	0	0	0	0	0	0	0	0	0	0	0	0	0
A0A7U7EUV7	Hydrolase	SAR1277		0	1489800	1177200	1192300	1474200	2921300	2456000	4762500	4791800	4791500	1:1.78:3.72	0	0	0	0	0	0	0	0	0	0	0	0	0	0	0	0	0	0	0	0	0	0	0	0	0	0	0	0	0	0
A0A0E7NTZ3	Aminopeptidase	ysdC_2		0	4946900	3649000	3695800	4783900	3469200	4332500	14712000	4786800	4786500	1:1.02:1.98	0	0	0	0	0	0	0	0	0	0	0	0	0	0	0	0	0	0	0	0	0	0	0	0	0	0	0	0	0	0
A0A0E1XK34	Luciferase-like monooxygenase	HMPREF0769_10143	cytosol	0	953000	290500	294220	817150	443730	217470	5236900	4747200	4746900	1:0.96:9.58	0	0	0	0	0	0	1550200	930720	527370	0	770000	770000	0	920390	1198000	920170	11018000	4973800	6894900	1:1.32:9.91	0	0	0	0	0	0	0	0	0	0
A0A2S6DMY4	Teichoic acid ABC transporter ATP-binding protein	tagH_2		0	3599200	12443000	12602000	8788000	36660000	30699000	5726400	4709100	4708900	1:2.66:0.53	0	0	0	0	0	0	0	0	0	0	0	0	0	0	0	0	0	0	0	0	0	0	0	0	0	0	0	0	0	0
A0A0H3JS29	Riboflavin biosynthesis protein	ribC		0	4457000	4616300	4675400	5109700	5348800	5313600	3453700	4679900	4679600	1:1.15:0.93	0	0	0	0	0	0	0	0	0	0	33101000	33101000	20478000	21613000	17647000	21606000	25860000	26207000	24228000	1:0.7:0.88	0	0	0	0	0	0	0	0	0	0
A0A380EGC0	Uncharacterized protein	NCTC10702_01634		0	4966700	18274000	18508000	40577000	16016000	16879000	114080000	19434000	4627200	1:1.76:3.31	0	0	0	0	0	0	0	0	0	0	0	0	0	0	0	0	0	0	0	0	0	0	0	0	0	0	0	0	0	0
O07319	Transcriptional regulator MraZ	mraZ		0	1524800	1696900	1718600	3906100	2126500	1499200	2229500	4626000	4625800	1:1.52:2.32	0	0	0	0	0	0	0	0	0	0	2344500	2344500	2295000	2194000	2215900	2193400	2561200	2549100	2502900	1:0.95:1.09	0	0	0	0	0	0	0	0	0	0
Q6GHT4	dITP/XTP pyrophosphatase	SAR1124		0	1812500	1939500	1964300	6260400	4163500	3703500	4952000	4717200	4603400	1:2.47:2.5	0	0	0	0	0	0	0	0	0	0	6340800	6340800	5498800	6719700	2628700	6717500	10043000	5832900	5623200	1:0.88:1.18	0	0	0	0	0	0	0	0	0	0
A0A0C6EXP0	Helix-turn-helix domain-containing protein	G6Y24_09610		0	4171100	2677200	2711500	3502500	3280500	3007400	11036000	4489500	4597400	1:1.02:2.1	0	0	0	0	0	0	0	0	0	0	0	0	0	0	0	0	0	0	0	0	0	0	0	0	0	0	0	0	0	0
A0A380E2W2	Peptidase propeptide and YPEB domain-containing protein	NCTC5664_03794		0	5679400	5344800	5413300	5899500	8570100	7286100	5852800	4589200	4588900	1:1.32:0.91	0	0	0	0	0	0	0	0	0	0	9248800	9248800	8187900	11034000	11016000	11031000	6454600	6533000	8293400	1:1.24:0.8	0	0	0	0	0	0	0	0	0	0
A6QEL9	GTP cyclohydrolase FolE2	folE2		0	6857900	3603800	3741400	2654500	2263100	1984300	4760500	4282500	4545600	1:0.49:0.96	0	0	0	0	0	0	0	0	0	0	392700	392700	3348000	3130700	1154200	3129900	8865900	3604700	6272400	1:1.79:4.53	0	0	0	0	0	0	0	0	0	0
A0A0H3K987	Peroxide-responsive repressor PerR	NWMN_1753		0	3651200	8981800	9096800	4221900	3562000	3752300	7513800	4497100	4496800	1:0.53:0.76	0	0	0	0	0	0	0	0	0	0	5284800	5284800	4206200	5300300	5716800	5298900	6274000	6451400	6577900	1:1.1:1.31	0	0	0	0	0	0	0	0	0	0
A0A0H3KHZ8	Transcription termination factor Rho	rho		0	9754500	6780200	6867100	7348300	7947000	7334200	3494700	4480100	4479800	1:0.97:0.53	0	0	0	0	0	0	0	0	0	0	17302000	17302000	19516000	19513000	15169000	19507000	14511000	15487000	14527000	1:1:0.82	0	0	0	0	0	0	0	0	0	0
Q6GI66	UDP-N-acetylmuramoyl-L-alanyl-D-glutamate--L-lysine ligase	murE	cytoplasm	0	4484500	2954100	2992000	4642900	4636300	4132100	5799000	4478000	4477700	1:1.29:1.41	0	7688000	5659200	0	0	0	0	0	0	0	5147600	5147600	4861500	6143300	6609300	6141300	4695400	5051800	4870400	1:1.25:0.96	0	0	0	0	0	0	0	0	0	0
Q7A441	Molybdopterin synthase sulfur carrier subunit	moaD		0	3124000	13034000	12139000	9535500	11649000	10157000	0	4470200	4469900	1:1.11:0.47	0	0	0	0	0	0	0	0	0	0	12738000	12738000	10918000	14333000	12037000	14329000	7520500	8976800	9061600	1:1.12:0.7	0	0	0	0	0	0	0	0	0	0
A0A6A8G267	DUF805 domain-containing protein	GF572_12215		0	3850900	3788100	3836600	1238100	3063700	1715800	4585800	4458500	4458200	1:0.52:1.18	0	0	0	0	0	0	0	0	0	0	2099200	2099200	2180500	2511500	0	2510800	1800500	1076900	1735100	1:1.18:0.72	0	0	0	0	0	0	0	0	0	0
A0A0U1MRD1	Regulatory protein RecX	recX		0	978910	1350700	1368000	1812300	2485100	0	2880600	4454400	4454100	1:1.74:3.19	0	0	0	0	0	0	0	0	0	0	1481200	1481200	1766800	1697300	1943000	1696800	2333400	2146300	1779600	1:1.13:1.32	0	0	0	0	0	0	0	0	0	0
Q2G2J8	Uncharacterized protein SAOUHSC_01413	SAOUHSC_01413		0	6532500	5279200	5346800	3579500	5905800	4597500	7665600	4436000	4435800	1:0.82:0.96	0	0	0	0	0	0	0	0	0	0	5394200	5394200	4347300	6303600	7671000	6301500	4934700	4304600	4452400	1:1.34:0.9	0	0	0	0	0	0	0	0	0	0
A0A380DTZ6	Phosphoglycolate phosphatase	NCTC5664_01569		0	3051600	5464300	5534300	3712000	2742900	2937800	6679200	4420500	4420300	1:0.67:1.1	0	0	0	0	0	0	0	0	0	0	0	0	0	0	0	0	0	0	0	0	0	0	0	0	0	0	0	0	0	0
A0A6G4JD17	Glycerophosphodiester phosphodiesterase	G0X15_12835		0	0	0	0	925760	1337900	1328800	5960800	4416100	4415800	0	0	0	0	0	0	0	0	0	0	0	0	0	0	0	0	0	0	0	0	0	0	0	0	0	0	0	0	0	0	0
Q5HHS1	DegV domain-containing protein SACOL0812	SACOL0812		0	6431700	5999500	6076400	3620700	3077400	2826900	1066900	4377000	4376700	1:0.51:0.53	0	0	0	0	0	0	0	0	0	0	0	0	0	0	0	0	0	0	0	0	0	0	0	0	0	0	0	0	0	0
Q6G751	Molybdopterin synthase catalytic subunit	moaE		0	4349600	5867700	5942900	2606000	1517300	2156200	2829600	4373700	4373400	1:0.39:0.72	8926600	2546800	2750600	0	0	0	0	0	575680	0	1767000	1767000	2099400	1069900	1592400	1069600	2239600	3444200	2523100	1:0.66:1.46	0	0	0	0	0	0	0	0	0	0
A0A7H2KC17	Type I restriction-modification system subunit M	FPP26_02095		0	5280800	2805400	2841300	4447500	3479300	3512100	3980000	4363600	4363400	1:1.05:1.16	0	0	0	0	0	0	0	0	0	0	0	0	0	0	0	0	0	0	0	0	0	0	0	0	0	0	0	0	0	0
A5IQ55	Peptidyl-tRNA hydrolase	pth		0	3422800	5084600	4579700	5248600	3931400	3694100	2241900	4347000	4346800	1:0.98:0.84	0	0	0	0	0	0	0	0	0	0	4761700	4761700	4802400	4933200	4421400	4931600	4745200	5229700	5053000	1:1:1.05	0	0	0	0	0	0	0	0	0	0
A0A0E1X8L3	Sucrose-6-phosphate hydrolase	HMPREF0769_11122		0	2649500	1639600	1660600	3903100	4007500	3812800	5310600	4320900	4320600	1:1.97:2.35	0	0	0	0	0	0	0	0	0	0	7242900	7242900	7157500	7847700	8848600	7845200	5239600	5685100	5997000	1:1.13:0.78	0	0	0	0	0	0	0	0	0	0
A0A0E1XFX3	YpoC-like domain-containing protein	HMPREF0769_12292		0	1368300	3617900	3664200	940060	811530	2610800	2459200	4317600	4317300	1:0.5:1.28	10102200	4708800	7354000	5116100	2310200	3247500	4507900	1484100	910560	1:0.48:0.31	0	0	0	0	0	0	0	0	0	0	0	0	0	0	0	0	0	0	0	0
A5IU64	Diacylglycerol kinase	dagK	plasma membrane	0	3727200	3499900	3544700	5629900	3833900	4033700	4992700	4283000	4282700	1:1.25:1.26	4850600	7014000	7319200	0	0	0	3107800	0	1267300	0	4092800	4092800	4389900	4059500	5661800	4058100	5217500	5851400	4940000	1:1.1:1.27	0	0	0	0	0	0	0	0	0	0
A0A7U7ICQ5	HTH cro/C1-type domain-containing protein	SAR0391		0	14303000	30272000	30660000	15990000	12768000	17955000	0	4135000	4134800	1:0.62:0.16	0	0	0	0	0	0	0	0	0	0	5475800	5475800	4414400	5047000	5899400	5045400	6856900	6926500	6845100	1:1.04:1.34	0	0	0	0	0	0	0	0	0	0
A6QG89	Cell division protein SepF	sepF	cytoplasm	0	15791000	8652300	8763200	9030800	7597100	8157400	3032800	4130000	4129800	1:0.75:0.34	1124760000	1043860000	1241380000	1.496e+09	1266300000	1.5107e+09	1223500000	1.5412e+09	1.4869e+09	1:1.25:1.25	10962000	10962000	7757500	12825000	11869000	12820000	9488500	10138000	10888000	1:1.26:1.03	0	0	0	0	0	0	0	0	0	0
A0A0E1X946	UvrABC system protein B	uvrB	cytoplasm	0	2323500	1651000	1672200	3837300	3994500	4495200	5023000	4106800	4115900	1:2.18:2.35	0	0	0	0	0	0	1830800	1981300	2416700	0	69147000	69147000	86291000	65980000	75870000	65959000	69991000	66561000	71978000	1:0.93:0.93	0	0	0	0	0	0	0	0	0	0
A0A0D1JIX0	5'-3' exonuclease	ypcP		0	3725400	4489300	4546800	4724600	5878400	5325600	5503800	4074800	4074600	1:1.25:1.07	0	0	0	0	0	0	0	0	0	0	1701400	1701400	1536400	2238800	1052000	2238200	3881700	4444400	4659200	1:1.12:2.63	0	0	0	0	0	0	0	0	0	0
A0A7U7EUN3	Inositol monophosphatase family protein	SAR1081		0	5865100	1209800	1225300	997560	2051700	1025300	3958500	4050500	4050200	1:0.49:1.45	0	0	0	0	0	0	0	0	0	0	2789900	2789900	2033000	2403900	2561100	2403300	2931200	3514900	3522400	1:0.97:1.31	0	0	0	0	0	0	0	0	0	0
A0A0D1JS12	HlyD family efflux transporter periplasmic adaptor subunit	E1948_02495		0	4322300	4734000	4794600	5324300	4074800	3719600	4661400	4030800	4023800	1:0.95:0.92	0	0	0	0	0	0	0	0	0	0	4924200	4924200	5452200	5115200	4841600	5113500	4284700	4729000	4015000	1:0.98:0.85	0	0	0	0	0	0	0	0	0	0
A0A169HLV7	Nitric oxide synthase oxygenase	nos		0	1757900	1007300	1018600	2645900	3984500	3870500	6429400	3983800	3983500	1:2.78:3.8	0	0	0	0	0	0	0	0	0	0	2961900	2961900	3072400	3757500	3134400	3756300	3168500	3335100	2528900	1:1.18:1	0	0	0	0	0	0	0	0	0	0
A0A0D1GTV1	Mechanosensitive ion channel family protein	kefA		0	2810700	2806700	2842600	3263400	2779800	3476700	3863300	3966100	3965800	1:1.13:1.39	0	0	0	0	0	0	0	0	0	0	3055900	3055900	3265500	3412400	5420600	3411500	2489600	2657400	2971200	1:1.31:0.87	0	0	0	0	0	0	0	0	0	0
A6QIP6	tRNA N6-adenosine threonylcarbamoyltransferase	tsaD		0	2537700	2264100	2293100	2654300	3160600	3319000	4013300	3960600	3960400	1:1.29:1.68	0	0	0	0	0	0	0	0	0	0	44883000	44883000	41617000	42032000	42858000	42018000	75177000	73407000	76754000	1:0.97:1.72	0	0	0	0	0	0	0	0	0	0
A0A7U7ETS1	L-cystine uptake protein TcyP	SAR0401		0	1615200	1457200	1472800	1682200	2296300	3017800	4249600	3954700	3954500	1:1.54:2.68	0	0	0	0	0	0	0	0	0	0	3298200	3298200	3078200	2465100	3914600	2464300	2368600	2658300	2339600	1:0.91:0.76	0	0	0	0	0	0	0	0	0	0
A0A0H2XFW6	Dihydroorotate dehydrogenase (quinone)	pyrD		0	3307400	2201100	2229300	3260900	3552200	3171200	5219000	3866500	3914100	1:1.29:1.68	0	0	0	0	0	0	0	0	0	0	4207100	4207100	4589900	4239600	5447100	4238300	3162700	3063700	3043900	1:1.07:0.71	0	0	0	0	0	0	0	0	0	0
Q6G8I4	UPF0354 protein SAS1669	SAS1669		0	6147700	5744000	5817600	946580	0	2522400	3126700	3879800	3879600	1:0.29:0.61	0	0	0	0	0	0	0	0	0	0	1129700	1129700	936730	0	1140800	0	2000000	2162800	3467600	1:1.07:2.39	0	0	0	0	0	0	0	0	0	0
A0A0E1XBS1	Uncharacterized protein	HMPREF0769_10801		0	2134800	1076500	1088500	3176200	3621300	3163800	1570500	3864100	3863800	1:2.32:2.16	0	0	0	0	0	0	0	0	0	0	53331000	53331000	61421000	58010000	67886000	57991000	53020000	47320000	46418000	1:1.09:0.87	0	0	0	0	0	0	0	0	0	0
A0A2S6DI31	CBS domain-containing protein	CV021_16525		0	949490	1367500	1382000	1646700	2318900	1744900	4761300	3808100	3807900	1:1.54:3.35	0	0	0	0	0	0	0	0	0	0	2727500	2727500	3263400	2995900	2909200	2994900	3431400	2582200	3094400	1:1.02:1.04	0	0	0	0	0	0	0	0	0	0
A0A7U7ID95	FtsK/SpoIIIE family protein	SAR1819		0	4986700	4175400	4228900	1933400	2323000	1883100	5330300	3985800	3781200	1:0.46:0.98	0	0	0	0	0	0	0	0	0	0	2079300	2079300	1405800	2138900	1694300	2138200	2926000	2524700	2303200	1:1.07:1.39	0	0	0	0	0	0	0	0	0	0
A0A0H2WWX3	Replication-associated recombination protein A	SACOL1682		0	2846200	3998300	4049500	1196400	0	3265300	2441100	3778600	3778400	1:0.61:0.92	0	0	0	0	0	0	0	0	0	0	1514500	1514500	0	0	0	0	1243600	1426900	1325900	0	0	0	0	0	0	0	0	0	0	0
Q5HG57	Regulatory protein MsrR	msrR		0	5362800	5619600	5691600	4571800	4888900	4747600	4174900	3756700	3757400	1:0.85:0.7	0	0	0	0	0	0	0	0	0	0	6063700	6063700	6570000	6937200	4668400	6935000	4435800	4159300	4416900	1:0.99:0.7	0	0	0	0	0	0	0	0	0	0
Q5HIB5	FMN-dependent NADPH-azoreductase	azo1		0	10187000	5336500	5404800	30099000	18164000	15099000	5123900	3725700	3725400	1:3.03:0.6	0	0	0	0	0	0	0	0	0	0	18744000	18744000	23014000	23180000	20573000	23172000	34005000	32337000	26361000	1:1.11:1.53	0	0	0	0	0	0	0	0	0	0
A0A090M279	Threonine synthase	thrC		0	930590	793110	803280	0	0	621010	2270100	3665300	3665100	1:0.74:3.8	0	0	0	0	0	0	515980	423540	0	0	0	0	0	0	0	0	0	0	0	0	0	0	0	0	0	0	0	0	0	0
A0A0E0VQ48	Ribonuclease BN	ST398NM01_1976		0	3693300	3137200	3177400	1681000	1567100	1346700	3899100	3646400	3646200	1:0.46:1.12	0	0	0	0	0	0	0	0	0	0	6533000	6533000	6909800	3936400	1392000	3935100	7739600	7213400	8883600	1:0.46:1.19	0	0	0	0	0	0	0	0	0	0
Q2FZ32	DNA topoisomerase 1	topA		0	4819300	3283100	3196700	2106100	3320900	2097300	3945100	3602900	3602600	1:0.67:0.99	0	0	0	0	0	0	0	0	0	0	1902800	1902800	2228600	2102600	2161800	2101900	1478000	1552200	1549000	1:1.06:0.76	0	0	0	0	0	0	0	0	0	0
A0A7U7IBY1	Nitric oxide reductase	SAR0261		0	0	0	0	813200	1359100	0	3188600	3571900	3571700	0	0	0	0	0	0	0	0	0	0	0	0	0	0	0	0	0	0	0	0	0	0	0	0	0	0	0	0	0	0	0
A0A380DT34	Glyoxalase/bleomycin resistance protein/dioxygenase superfamily protein	NCTC6133_02020		0	3757600	10068000	9975000	2481400	2059000	13525000	3346200	3561600	3561400	1:0.76:0.44	0	0	0	0	0	0	0	0	0	0	2908100	2908100	3060900	3922600	2793000	3921300	0	0	0	0	0	0	0	0	0	0	0	0	0	0
A0A7U7EVQ3	RNA binding protein	SAR2151		0	4820700	4264900	4325800	2763200	2375400	1771800	4247500	3537600	3537300	1:0.52:0.84	0	0	0	0	0	0	0	0	0	0	2760700	2760700	3789800	2935000	3415600	2934100	3487100	3842200	3364400	1:1:1.15	0	0	0	0	0	0	0	0	0	0
D2J6T6	Replication initiator A, N-terminal	SAP019A_020		0	3427100	2444800	2476200	5165400	4496700	4569100	3767200	3536300	3536100	1:1.7:1.3	0	0	0	0	0	0	0	0	0	0	0	0	0	0	0	0	0	0	0	0	0	0	0	0	0	0	0	0	0	0
Q8NXH0	Probable cysteine desulfurase	csd		0	4538000	2313600	2343200	5554900	4815900	5039600	2462200	3500400	3500200	1:1.68:1.03	0	0	0	0	0	0	1772600	914150	0	0	7093300	7093300	8373200	7304800	6017900	7302500	8371600	10481000	9177800	1:0.91:1.24	0	0	0	0	0	0	0	0	0	0
A0A0Z0MH49	Bifunctional oligoribonuclease and PAP phosphatase nrnA	nrnA		0	4263900	2620000	2653600	2911400	1120600	1627300	5917200	3435600	3435400	1:0.59:1.34	0	0	0	0	0	0	0	0	0	0	0	0	0	0	0	0	0	0	0	0	0	0	0	0	0	0	0	0	0	0
A0A0E1X4H1	Probable tRNA sulfurtransferase	thiI		0	4122300	4082200	4134500	2518000	2645700	2184500	3380500	3414400	3414200	1:0.6:0.83	0	0	0	0	0	0	0	0	0	0	53026000	53026000	55726000	52568000	55228000	52551000	82061000	81276000	79886000	1:0.99:1.5	0	0	0	0	0	0	0	0	0	0
A0A0E1X9U1	BD-FAE-like domain-containing protein	HMPREF0769_10161		0	4193500	2983900	3190400	1676700	938840	805660	6825600	3378500	3388800	1:0.33:1.31	0	0	0	0	0	0	0	0	0	0	0	0	0	0	0	0	0	0	0	0	0	0	0	0	0	0	0	0	0	0
A0A0H2XK09	Type II NADH:quinone oxidoreductase	SAUSA300_0841		0	3242000	3320300	3362800	3168300	2651400	2769000	3307300	3384500	3384300	1:0.87:1.02	0	0	0	0	0	0	0	0	0	0	8694800	8694800	9074600	7949300	7826700	7946700	9519700	8000300	7653800	1:0.9:0.95	0	0	0	0	0	0	0	0	0	0
Q6GFI3	Monofunctional glycosyltransferase	mgt		0	2157600	3114000	3153900	10283000	11377000	9033900	1895000	3371900	3371700	1:3.64:1.03	0	0	0	0	0	0	0	0	0	0	13105000	13105000	10862000	13530000	12204000	13525000	8833400	7663500	7670800	1:1.06:0.65	0	0	0	0	0	0	0	0	0	0
A0A0H2XEM8	Uncharacterized protein	SAUSA300_0462		0	1336000	1847300	1871000	2650300	1930500	2537300	3794600	3328800	3328600	1:1.41:2.07	0	0	0	0	0	0	0	0	0	0	0	0	0	0	0	0	0	0	0	0	0	0	0	0	0	0	0	0	0	0
A5INP2	Chromosomal replication initiator protein DnaA	dnaA	cytoplasm	0	4036600	3323600	3225600	4276100	4417400	4536700	2909200	3274200	3274000	1:1.25:0.89	0	0	0	0	0	0	1143700	877650	0	0	4895700	4895700	4194500	5073800	5761600	5072200	3616200	3898100	3329100	1:1.14:0.78	0	0	0	0	0	0	0	0	0	0
A0A5S9EVB4	PTS glucose transporter subunit IIBC	TMSFP482_16350		0	1118600	1236700	1252600	1320300	576850	617240	2393500	3253700	3253500	1:0.7:2.47	0	0	0	0	0	0	0	0	0	0	1349500	1349500	1820000	1505100	1350600	1504700	1376300	1546500	1501300	1:0.96:0.98	0	0	0	0	0	0	0	0	0	0
A0A0E1XBE2	Helicase C-terminal domain protein	HMPREF0769_10659		0	1327200	1322700	1339600	1904100	1072500	1418600	2558900	3250800	3250600	1:1.1:2.27	0	0	0	0	0	0	0	0	0	0	2785500	2785500	2272700	3576500	1694300	3575600	4410700	4869100	6422200	1:1.13:2	0	0	0	0	0	0	0	0	0	0
A0A0D1HS94	Formamidopyrimidine-DNA glycosylase	mutM		0	167480	177740	180020	1057100	1136400	645040	0	3218100	3218000	1:5.4:18.38	0	0	0	0	0	0	0	0	0	0	1102300	1102300	0	0	1007300	0	922960	760360	0	1:0.91:0.76	0	0	0	0	0	0	0	0	0	0
A6TYV6	Thymidylate kinase	tmk		0	5661800	6401200	6483200	6441500	4977500	3881100	8511500	3217800	3217600	1:0.82:0.81	0	0	0	0	0	0	0	0	0	0	2929900	2929900	3854000	3473300	3402000	3472200	3402000	2565600	2942100	1:1.07:0.92	0	0	0	0	0	0	0	0	0	0
A7WXE5	Heme oxygenase (staphylobilin-producing)	isdI		0	1603100	4163800	4217200	1532500	2338100	1324700	3119900	3208400	3208200	1:0.52:0.96	0	0	0	0	0	0	0	0	0	0	2651000	2651000	3092600	4064100	3049400	4062800	2715500	2546600	2596900	1:1.33:0.94	0	0	0	0	0	0	0	0	0	0
A0A641AA84	1,4-dihydroxy-2-naphthoate octaprenyltransferase	menA		0	3061300	2102800	2143900	0	0	0	3774000	3207100	3206900	0	0	0	0	0	0	0	0	0	0	0	879180	879180	0	1592600	2604100	1592200	730330	1297800	1550800	1:2.19:1.36	0	0	0	0	0	0	0	0	0	0
Q6GDU9	Phosphoglucomutase	pgcA		0	1654300	1344700	1362000	885290	0	929000	3852000	3174600	3174400	1:0.62:2.34	0	0	0	0	0	0	0	0	0	0	0	0	0	0	0	0	0	0	0	0	0	0	0	0	0	0	0	0	0	0
A5ISH6	tRNA-2-methylthio-N(6)-dimethylallyladenosine synthase	miaB		0	4461200	2677800	2712100	4791900	5505400	5060400	3855800	3154700	3154500	1:1.56:1.03	0	0	0	0	0	0	0	0	0	0	5567800	5567800	6175200	6518100	6537900	6516000	4853800	5844400	5290600	1:1.13:0.92	0	0	0	0	0	0	0	0	0	0
A0A080V4N7	AI-2E family transporter	cozEb		0	1608100	0	0	3277800	4682200	2937000	2973500	3153400	3153200	1:2.26:1.92	0	0	0	0	0	0	0	0	0	0	13219000	13219000	10710000	12439000	12243000	12435000	11137000	10531000	11303000	1:1:0.89	0	0	0	0	0	0	0	0	0	0
Q5HG22	Uncharacterized hydrolase SACOL1433	SACOL1433		0	1183900	2139600	2167000	0	0	0	2806500	2279300	3143700	0	0	0	0	0	0	0	0	0	0	0	0	0	0	0	0	0	0	0	0	0	0	0	0	0	0	0	0	0	0	0
A0A7U7IEL6	Octanoyltransferase LipM	lipM		0	4903000	4699300	4759500	9237600	10352000	9335700	1759200	3137800	3137600	1:2.01:0.56	0	0	0	0	0	0	0	0	0	0	9412000	9412000	9349600	10439000	9227600	10436000	7809200	8670400	7765500	1:1.07:0.86	0	0	0	0	0	0	0	0	0	0
A5IQW4	HPr kinase/phosphorylase	hprK		0	7132500	3989000	4040100	6585200	6440400	6006000	5646800	2925300	3135900	1:1.26:0.77	3686800	4404200	0	2185200	3469500	3779800	2928000	2886200	4881300	1:0.78:0.88	5635800	5635800	4607100	6718700	5796900	6716500	7595000	6907600	6763300	1:1.21:1.34	0	0	0	0	0	0	0	0	0	0
A6U1L7	4-hydroxy-tetrahydrodipicolinate reductase	dapB	cytoplasm	0	0	0	0	0	0	0	2622600	3125400	3125300	0	0	0	0	0	0	0	2052100	1769500	1082000	0	0	0	0	0	0	0	0	0	0	0	0	0	0	0	0	0	0	0	0	0
A0A224B205	Farnesyl diphosphate synthase	ispA		0	2211100	2565700	2598600	1831700	1395800	1926800	10837000	3098500	3098300	1:0.7:2.31	0	0	0	0	0	0	0	0	0	0	1901700	1901700	577770	1091700	1767200	1091400	2198300	2310500	2581800	1:0.9:1.62	0	0	0	0	0	0	0	0	0	0
A0A0D1HWL9	Acetyltransferase	blt		0	2714500	2627800	2588100	2741200	1557900	1843800	3710900	3091100	3091000	1:0.77:1.25	0	0	0	0	0	0	0	0	0	0	1956500	1956500	1916100	2049500	2505900	2048800	2286200	1991000	2028300	1:1.13:1.08	0	0	0	0	0	0	0	0	0	0
P0C5D2	Low molecular weight protein-tyrosine-phosphatase PtpA	ptpA		0	2644400	5437400	5507100	4569400	4090500	3868700	5046200	3080300	3080200	1:0.92:0.82	0	0	0	0	0	0	0	0	0	0	5347600	5347600	3906500	6134100	6499600	6132100	3979000	4789400	4479200	1:1.29:0.91	0	0	0	0	0	0	0	0	0	0
A0A0E1X569	Sensor protein SrrB	srrB		0	1791700	1693800	1715500	3262700	2774800	2877500	5151900	3069600	3069400	1:1.71:2.17	0	0	0	0	0	0	0	0	0	0	3106700	3106700	3716000	3097100	3250900	3096100	3046100	3195300	3103100	1:0.95:0.94	0	0	0	0	0	0	0	0	0	0
A0A7U7EVZ3	ABC transporter ATP-binding protein	SAR2134		0	2196000	1407000	1425100	2287800	2535100	2483300	3106500	3068500	3068300	1:1.45:1.84	0	0	0	0	0	0	0	0	0	0	4502300	4502300	4394700	3382300	4021300	3381200	4016400	4857400	5188800	1:0.8:1.05	0	0	0	0	0	0	0	0	0	0
Q6GHH5	Isoprenyl transferase	uppS		0	2554600	2528100	2560500	3032000	4131300	4048500	3132300	3052100	3051900	1:1.47:1.21	0	0	0	0	0	0	0	0	0	0	0	0	0	0	0	0	0	0	0	0	0	0	0	0	0	0	0	0	0	0
A0A6B5L318	Polyribitolphosphotransferase	tagF_3		0	1381300	1202200	1214500	1391400	2110300	1456000	1535100	3048700	3048500	1:1.31:2.01	0	0	0	0	0	0	0	0	0	0	0	0	0	0	0	0	0	0	0	0	0	0	0	0	0	0	0	0	0	0
Q6GIN2	UvrABC system protein A	uvrA		0	2473100	1261600	1277700	2528300	3464400	4144300	2086400	3016900	3016700	1:2.02:1.62	0	0	0	0	0	0	0	0	0	0	5502200	5502200	6075500	5194800	7011100	5193100	4443500	4449800	4053200	1:1.02:0.76	0	0	0	0	0	0	0	0	0	0
Q2FF09	Thymidine kinase	tdk		0	4053300	4539300	4597500	1214900	1168100	1037600	4495500	3013800	3013600	1:0.26:0.8	0	0	0	0	0	0	0	0	0	0	1388100	1388100	1100800	1565000	1308600	1564500	1720400	1226700	1286700	1:1.14:1.09	0	0	0	0	0	0	0	0	0	0
A0A0D1HE09	EVE domain protein	AS572_12560		0	4186600	3020400	3059100	1645100	1722000	1362400	3597900	3004900	3004700	1:0.46:0.94	0	2014800	0	0	0	0	773210	1071700	650490	0	1970300	1970300	2015700	2260600	1869900	2260000	1996700	1911700	1810700	1:1.07:0.96	0	0	0	0	0	0	0	0	0	0
A0A380EJJ2	DNA translocase FtsK	ftsK		0	3334300	3167100	3401600	2444600	1970500	1630200	2387100	3000400	3000200	1:0.61:0.85	0	0	0	0	0	0	0	0	0	0	1607800	1607800	1451600	1796800	1544700	1796200	2184100	2071500	2146500	1:1.1:1.37	0	0	0	0	0	0	0	0	0	0
Q6GGY8	Probable CtpA-like serine protease	SAR1432		0	2778400	2181000	2208900	2276300	2525000	2713700	2189600	3000100	2999900	1:1.05:1.14	0	0	0	0	0	0	0	0	0	0	4875500	4875500	5288300	4076700	3425100	4075400	4740900	3858000	5035400	1:0.77:0.91	0	0	0	0	0	0	0	0	0	0
A0A0H2XGG5	Serine/threonine-protein kinase PrkC	pknB		0	3141800	2455200	2486600	3966300	4819600	4127900	4439000	2971700	2971600	1:1.6:1.28	0	0	0	0	0	0	0	0	0	0	0	0	0	0	0	0	0	0	0	0	0	0	0	0	0	0	0	0	0	0
Q2FWR2	Conserved hypothetical phage protein	SAOUHSC_02218		0	4658500	4900000	4962800	4450700	3749900	3003400	1913100	2962500	2962300	1:0.77:0.54	12706200	10209400	16444000	4222600	2608000	5614300	2591900	2523600	1849800	1:0.32:0.18	2879800	2879800	0	5069900	0	5068300	9275400	7846600	8175300	1:1.76:2.93	0	0	0	0	0	0	0	0	0	0
A0A0E1X9N9	DUF5067 domain-containing protein	HMPREF0769_11505		0	925410	821240	828240	752180	980190	1139100	0	2941600	2941400	1:1.12:3.43	3085200	0	6937400	6946900	10291000	10173000	14620000	13176000	12301000	1:1.82:2.67	3954000	3954000	2992800	4772600	4650300	4771000	3437100	3327100	3900100	1:1.3:0.98	0	0	0	0	0	0	0	0	0	0
A0A0H2WYZ1	Glycosyl transferase, group 1 family protein	SACOL0612		0	1481000	800890	811150	1693000	1540800	1382100	1954600	2934700	2934500	1:1.49:2.53	0	0	0	0	0	0	0	0	0	0	0	0	0	0	0	0	0	0	0	0	0	0	0	0	0	0	0	0	0	0
A0A5S9I4T8	Membrane protein	TMSFP482_18280		0	1486600	2297500	2326900	1987700	2621500	2301900	0	2934200	2934000	1:1.13:1.44	0	0	0	0	0	0	0	0	0	0	6652400	6652400	7202700	6712600	6815400	6710500	5917900	5567200	5415000	1:0.99:0.82	0	0	0	0	0	0	0	0	0	0
A5IWD6	tRNA uridine 5-carboxymethylaminomethyl modification enzyme MnmG	mnmG	cytoplasm	0	5823900	3503900	3607300	3203600	2935000	2660100	5682500	2923300	2923200	1:0.68:0.89	11818800	9003200	12084200	0	1001200	0	3633700	923620	0	1:0.09:0.21	2435800	2435800	2913700	2726100	2500500	2725200	2568600	2925100	3093400	1:1.02:1.1	0	0	0	0	0	0	0	0	0	0
A0A0E1XHS5	Malolactic enzyme	HMPREF0769_11521		0	1648000	810250	820630	1517500	1971200	1535900	3346700	3133800	2921900	1:1.53:2.87	0	0	0	0	0	0	0	0	0	0	1507000	1507000	1506400	2143000	1369100	2142300	2014400	2152400	2280400	1:1.25:1.43	0	0	0	0	0	0	0	0	0	0
A0A0H2WVX0	Micrococcal nuclease	SACOL1357		0	5336900	3597400	3643500	2579000	2311800	2314900	4511800	2899700	2899500	1:0.57:0.82	0	0	0	0	0	0	0	0	0	0	8545800	8545800	8161500	8213400	8827700	8210700	6293800	6511600	7274400	1:1:0.8	0	0	0	0	0	0	0	0	0	0
Q6GJH2	Bifunctional protein GlmU	glmU		0	9880000	4612300	4671400	3911700	2771200	3359000	3416800	2871600	2871400	1:0.52:0.48	0	0	0	0	0	0	0	0	0	0	4528200	4528200	4082100	4079300	4525400	4078000	5067400	5083100	5936100	1:0.97:1.22	0	0	0	0	0	0	0	0	0	0
A0A7U7ICE1	Probable ergothioneine transporter EgtUBC	SAR0776		0	3385200	2470000	2501600	2827400	2405600	2275400	4990900	2864000	2863800	1:0.9:1.28	0	0	0	0	0	0	0	0	0	0	3372800	3372800	5057900	1930000	7119000	1929400	2857300	2580900	2456000	1:0.93:0.67	0	0	0	0	0	0	0	0	0	0
A0A380DHQ1	Immunoglobulin G binding protein A	spa_1		0	0	0	0	0	0	0	2848500	2851300	2851100	0	0	0	0	0	0	0	0	0	0	0	0	0	0	0	0	0	0	0	0	0	0	0	0	0	0	0	0	0	0	0
A0A0E1XAS7	ATP-dependent DNA helicase	pcrA		0	5483000	5058600	5123400	3604300	3998100	3830600	3367100	2654100	2796100	1:0.73:0.56	0	0	0	0	0	0	0	0	0	0	4566900	4566900	4690500	4800800	5242300	4799300	3061900	3799200	3931400	1:1.07:0.78	0	0	0	0	0	0	0	0	0	0
A0A0H3JRA5	Penicillin-binding protein 1	pbpA	Membrane	0	2721900	2219300	2247700	1865200	2365500	1926300	2915000	2791100	2791000	1:0.86:1.18	31870000	24146000	20056000	20217000	16624000	29798000	17376000	13794000	11142000	1:0.88:0.56	2606000	2606000	2943300	3271200	3729600	3270100	2942700	3015500	2847700	1:1.26:1.08	0	0	0	0	0	0	0	0	0	0
A5ISC4	Ribosome maturation factor RimM	rimM		0	4657200	4524000	4581900	4627600	2071300	1705600	2782800	2789500	2789300	1:0.61:0.61	0	0	0	0	0	0	0	0	0	0	1897200	1897200	0	0	0	0	2450200	5692100	2583900	0	0	0	0	0	0	0	0	0	0	0
A0A0U1MTV1	Pantothenate synthetase	panC		0	3658600	4400400	4456800	4932400	4597100	4341200	3323300	2785000	2784800	1:1.11:0.71	0	0	0	0	0	0	0	0	0	0	5264300	5264300	4521400	5204000	3476900	5202300	4225000	4827200	4206200	1:0.92:0.88	0	0	0	0	0	0	0	0	0	0
A0A0D1IHL7	Hydrogen peroxide-inducible genes activator	oxyR		0	1682200	0	0	2468600	2302500	2151700	2401800	2747100	2746900	1:1.37:1.56	0	0	0	0	0	0	0	0	0	0	2868400	2868400	3011500	2938700	3365200	2937800	3699400	4088200	3486400	1:1.06:1.29	0	0	0	0	0	0	0	0	0	0
I7H3R7	Abi family protein	ACR79_05020		0	4950300	3782200	3830600	1297800	800970	665860	956160	2738700	2738500	1:0.22:0.51	0	0	0	0	0	0	0	0	0	0	0	0	0	0	0	0	0	0	0	0	0	0	0	0	0	0	0	0	0	0
A0A098H324	RNA methyltransferase	rlmBB		0	4571000	3168100	3208700	2498800	2087500	2073200	3291200	2717400	2717200	1:0.61:0.8	0	0	0	0	0	0	0	0	0	0	2789700	2789700	3552100	2850800	3398800	2849900	3005300	3030200	3675900	1:1:1.06	0	0	0	0	0	0	0	0	0	0
A0A0D1HB65	Glyoxalase	catE_2		0	1934800	2272300	2301500	9779000	10990000	11587000	3737100	2682900	2682700	1:4.97:1.4	0	0	0	0	0	0	0	0	0	0	12816000	12816000	12166000	12788000	11696000	12784000	7358100	6644600	6195300	1:0.99:0.53	0	0	0	0	0	0	0	0	0	0
A0A1D5ACH6	Small ribosomal subunit protein uS5	rpsE_2		0	25798000	12810000	12974000	6940400	5627200	8400700	0	2628800	2628700	1:0.41:0.15	0	0	0	0	0	0	0	0	0	0	12800000	12800000	11143000	6674400	18198000	6672200	9511000	10934000	7179700	1:0.86:0.75	0	0	0	0	0	0	0	0	0	0
A0A7Z1N5D3	Cyclic-di-AMP phosphodiesterase	CV021_0435		0	2486500	1840700	1864300	4909400	3416500	3832700	2458100	2617900	2617700	1:1.96:1.24	0	0	0	0	0	0	0	0	0	0	38862000	38862000	39677000	38675000	37927000	38663000	40472000	42339000	40293000	1:0.98:1.05	0	0	0	0	0	0	0	0	0	0
A0A2X2JUD2	Ribosomal RNA small subunit methyltransferase G	gidB		0	2330600	1833000	1856400	0	1525600	993930	2449200	2609600	2609400	1:0.63:1.27	0	0	0	0	0	0	0	0	0	0	2040900	2040900	1462900	2292900	1572900	2292400	1662100	2161600	1806600	1:1.11:1.02	0	0	0	0	0	0	0	0	0	0
A0A7U7EUT6	Uncharacterized protein	SAR1342		0	5345000	5309900	5455200	3867800	2086800	1801100	2261100	2602500	2602400	1:0.48:0.46	0	0	0	0	0	0	0	0	0	0	0	0	0	0	0	0	0	0	0	0	0	0	0	0	0	0	0	0	0	0
A0A0U1MJ21	Ribosome biogenesis GTPase A	rbgA		0	1684500	1219500	1235100	2530000	1293700	1205400	2050400	2591600	2591500	1:1.22:1.75	0	0	0	0	0	0	0	0	0	0	1941800	1941800	1604100	1876400	1774600	1875800	2536700	2365700	2305000	1:1.01:1.31	0	0	0	0	0	0	0	0	0	0
A0A0H2WWR5	Glyoxalase-like_dom domain-containing protein	SACOL2255		0	0	0	0	1700500	1412000	1227200	4710500	2584100	2584000	0	5823400	10945000	10283800	3588400	0	6065300	0	1257400	1944300	1:0.54:0.18	1725700	1725700	2993300	1808000	2175600	1807700	2715300	2251200	2204400	1:0.9:1.11	0	0	0	0	0	0	0	0	0	0
A5ITD6	Uridine kinase	udk		0	7057700	6883700	6971900	3192800	3332700	3181000	2140900	2564200	2564000	1:0.46:0.35	0	0	0	0	0	0	0	0	0	0	1751600	1751600	1787600	1670500	2032300	1670200	1194100	1921300	2909800	1:1.02:1.14	0	0	0	0	0	0	0	0	0	0
Q6GI39	2-succinyl-5-enolpyruvyl-6-hydroxy-3-cyclohexene-1-carboxylate synthase	menD		0	1922700	1240300	1256200	1342800	1507200	1195600	2338500	2555900	2555700	1:0.92:1.69	0	0	0	0	0	0	0	0	0	0	2587900	2587900	3363100	2208500	2728200	2207900	2761800	2532800	3245900	1:0.84:1	0	0	0	0	0	0	0	0	0	0
A0A850FWP0	YlaI family protein	GQX37_03285		0	1934000	4618700	4677800	328390	214470	0	2625500	2527600	2527500	1:0.07:0.68	0	0	0	0	0	0	0	0	0	0	0	0	0	0	0	0	0	0	0	0	0	0	0	0	0	0	0	0	0	0
A0A0D1HPG3	Chromosome partition protein Smc	smc		0	2604200	1650200	1671400	1353900	785410	525510	2079700	2497100	2496900	1:0.45:1.19	0	0	0	0	0	0	0	0	0	0	1152400	1152400	1788500	1698800	1129700	1698300	2283400	1882900	2240200	1:1.11:1.57	0	0	0	0	0	0	0	0	0	0
A0A0D6HWV3	Kinase	kapB		0	5010700	6156000	5043300	6982900	5274300	3134700	4726600	2481900	2481800	1:0.95:0.6	0	0	0	0	0	0	0	610210	650140	0	6967100	6967100	3219700	6186600	3668400	6184600	6626800	6202100	5386400	1:0.94:1.06	0	0	0	0	0	0	0	0	0	0
A0A7U7EY96	Membrane protein, putative	SAI7S6_1008320		0	0	0	0	0	0	0	3174000	2474600	2474400	0	0	0	0	0	0	0	0	0	0	0	0	0	0	0	0	0	0	0	0	0	0	0	0	0	0	0	0	0	0	0
A5IRI3	NAD kinase	nadK	cytoplasm	0	1935800	1642600	1663600	2381700	3216000	2457800	2934400	2402500	2467200	1:1.54:1.49	0	0	0	0	0	0	2126400	1078400	1637100	0	3130900	3130900	3201400	4094300	4109900	4092900	2701500	3486700	3037100	1:1.3:0.97	0	0	0	0	0	0	0	0	0	0
A0A0E1X7S8	Response regulator protein GraR	graR	cytoplasm	0	1458100	2169400	2197200	2895000	2535200	2667700	0	2456600	2456500	1:1.39:1.27	0	0	0	0	0	0	1147600	2944500	1427700	0	2661700	2661700	1818500	2903600	0	2902600	3631500	3648900	3835300	1:1.22:1.56	0	0	0	0	0	0	0	0	0	0
A0A0E1X668	2-oxoglutarate ferredoxin oxidoreductase subunit beta	HMPREF0769_12488		0	3575500	2372100	2402500	9674200	7159200	8070400	3223100	2424900	2424800	1:2.98:0.97	4654200	6868400	7238600	2530200	3854000	4787600	4774900	4823700	2994600	1:0.6:0.67	12280000	12280000	15153000	14067000	14973000	14063000	16177000	16354000	14774000	1:1.09:1.19	0	0	0	0	0	0	0	0	0	0
A0A6K1K0R5	DUF871 domain-containing protein	JX572_00795		0	0	0	0	0	0	0	3061200	2415800	2415600	0	0	0	0	0	0	0	0	0	0	0	0	0	0	0	0	0	0	0	0	0	0	0	0	0	0	0	0	0	0	0
A0A0U1MTD9	Hsp20/alpha crystallin family protein	BN1321_400036		0	5326700	6665100	6750500	15060000	15193000	21785000	0	2411600	2411500	1:2.78:0.39	0	0	0	0	0	0	0	0	0	0	0	0	0	0	0	0	0	0	0	0	0	0	0	0	0	0	0	0	0	0
Q6GHG4	tRNA pseudouridine synthase B	truB		0	1918500	1750300	1772700	1108500	643670	0	2864400	2405800	2405700	1:0.48:1.41	0	0	0	0	0	0	0	0	0	0	0	0	0	0	0	0	0	0	0	0	0	0	0	0	0	0	0	0	0	0
A0A0H3KA90	Uncharacterized protein	NWMN_2285		0	3934700	4271200	4326000	7602800	8085100	7002600	2137800	2404300	2404200	1:1.81:0.55	0	0	0	0	0	0	0	0	0	0	3322500	3322500	3176500	4058100	3796700	4056800	3531200	3614600	3586700	1:1.21:1.09	0	0	0	0	0	0	0	0	0	0
Q2FIT5	Histidine protein kinase SaeS	saeS		0	3348900	2266900	2296000	3372700	3966900	2601700	3615700	2386100	2385900	1:1.26:1.06	0	0	0	0	0	0	0	0	0	0	3054300	3054300	3066000	5077700	3604900	5076100	4693400	5330600	4215600	1:1.5:1.55	0	0	0	0	0	0	0	0	0	0
A0A0D6HNF0	2-dehydropantoate 2-reductase	panE_2		0	2290000	1856500	1880300	2397200	2281400	2277100	1812000	2385700	2385500	1:1.15:1.09	0	0	0	0	0	0	0	0	0	0	3028100	3028100	2133600	2679700	1817500	2678800	2631900	2948800	2244700	1:0.88:0.96	0	0	0	0	0	0	0	0	0	0
O33590	AgrC	agrC		0	0	0	0	698450	0	800590	1882200	2384100	2383900	0	0	0	0	0	0	0	0	0	0	0	0	0	0	0	0	0	0	0	0	0	0	0	0	0	0	0	0	0	0	0
A0A0E1X3X7	Response regulator receiver domain protein	HMPREF0769_11830		0	1876200	2842400	2695600	1450100	1807000	1272900	1012300	2383500	2383400	1:0.61:0.78	0	0	0	0	0	0	0	0	0	0	0	0	0	0	0	0	0	0	0	0	0	0	0	0	0	0	0	0	0	0
A0A2W2U1K2	Endonuclease MutS2	mutS2		0	3581000	3022600	3123200	4378200	3934700	4258600	3901600	2373000	2372900	1:1.29:0.89	0	0	0	0	0	0	0	0	0	0	4707400	4707400	4641900	5160700	6919500	5159000	4586900	4174400	4490700	1:1.23:0.94	0	0	0	0	0	0	0	0	0	0
Q2YT49	Ribosomal protein L11 methyltransferase	prmA	cytoplasm	0	3969400	3850500	3899800	1433100	1670300	1534300	2408500	2371400	2371300	1:0.4:0.61	0	0	0	0	774050	0	955510	694110	0	0	2014800	2014800	1514000	2343700	1662400	2342900	1896900	2026200	2068200	1:1.15:1.08	0	0	0	0	0	0	0	0	0	0
A0A6B0BMN6	PTS lactose transporter subunit IIB	GO793_01880		0	0	2323100	2352900	0	0	0	2793200	2361600	2361400	0	0	0	0	0	0	0	0	0	0	0	0	0	0	0	0	0	0	0	0	0	0	0	0	0	0	0	0	0	0	0
Q2G2X2	Glycerol-3-phosphate cytidylyltransferase	tarD		0	1671900	1821600	1844900	633870	0	830140	1760000	2358400	2358300	1:0.41:1.21	0	0	0	0	0	0	0	0	0	0	23696000	23696000	21878000	27715000	24772000	27706000	32522000	34650000	32751000	1:1.16:1.44	0	0	0	0	0	0	0	0	0	0
P0C2W6	Putative DNA topoisomerase 3	topB		0	2275600	1910300	1934800	1521800	1916500	1211200	2803300	2350900	2350700	1:0.76:1.23	0	0	0	0	0	0	0	0	0	0	560460000	560460000	461590000	545110000	454220000	544930000	559850000	510820000	510460000	1:0.98:1	0	0	0	0	0	0	0	0	0	0
A0A0Z0ZLH8	Serine protease HtrA-like	NCTC7878_00753	Cell membrane	0	1155400	1656800	1667400	2102600	2335900	1894400	819410	2341000	2340900	1:1.41:1.23	2986600	3081000	7029400	7564500	9929100	9456700	8631000	7768400	8214100	1:2.06:1.88	1526900	1526900	0	1383600	1804200	1383400	1589600	1097300	1408700	1:1:0.89	0	0	0	0	0	0	0	0	0	0
A0A090LR47	Branched-chain amino acid transport system II carrier protein	AS572_02815		0	2551500	2203400	2231700	1662300	1806300	1186900	0	2325000	2324900	1:0.67:1	0	0	0	0	0	0	0	0	0	0	2050500	2050500	3237900	2722700	2648400	2722300	2409300	1498700	2171100	1:1.1:0.83	0	0	0	0	0	0	0	0	0	0
A5IUP7	ATP synthase epsilon chain	atpC	Cell membrane	0	7677400	7049500	7139800	1541400	3029200	3332800	2008500	2318300	2318200	1:0.36:0.3	0	3063200	0	0	908120	0	0	0	0	0	3973600	3973600	4597300	3511400	4033400	3510400	4616800	4083000	3824500	1:0.88:1	0	0	0	0	0	0	0	0	0	0
A0A6B5T407	Amidohydrolase	CV021_04160		0	917100	0	0	0	0	0	3622400	2308600	2308400	0	0	0	0	0	0	0	0	0	0	0	0	0	0	0	0	0	0	0	0	0	0	0	0	0	0	0	0	0	0	0
A0A0D1IB67	Deoxyguanosinetriphosphate triphosphohydrolase	ywfO		0	426820	487690	493940	2206900	1271300	1921000	3323900	2308000	2307900	1:3.83:5.64	0	0	0	0	0	0	0	0	0	0	0	0	0	0	0	0	0	0	0	0	0	0	0	0	0	0	0	0	0	0
Q5HIE3	Putative TrmH family tRNA/rRNA methyltransferase	SACOL0578	cytosol	0	7660900	6855100	6942900	2504700	814460	1906200	404530	2307800	2307700	1:0.24:0.23	7795200	10157200	9253800	2085700	2647100	3749900	0	833100	754950	1:0.31:0.09	1676500	1676500	2523700	1827100	2594900	1826500	1653700	1953400	2351800	1:1.06:1.01	0	0	0	0	0	0	0	0	0	0
A0A0D1IFH5	Protease	yhbU_1		0	3900200	3137900	3119400	3591600	4164600	3633800	2197600	2191800	2299600	1:1.12:0.66	2704800	0	6925000	0	0	0	0	0	0	0	4696700	4696700	5870800	5955200	7114800	5953300	6382900	5745600	6846200	1:1.25:1.24	0	0	0	0	0	0	0	0	0	0
P0A032	Ferric uptake regulation protein	fur		0	5933200	9662600	9786400	2534700	1983700	1672200	4296400	2289100	2289000	1:0.24:0.35	0	0	0	0	0	0	0	0	0	0	8313700	8313700	7198900	6471800	8899500	6469700	10547000	11922000	9822900	1:0.92:1.36	0	0	0	0	0	0	0	0	0	0
A5ITB0	Heat-inducible transcription repressor HrcA	hrcA		0	5438800	2991800	3030100	1071900	1085500	1266800	1849000	2263300	2283600	1:0.3:0.56	0	0	0	0	0	0	0	0	0	0	0	0	2564400	1683300	0	1682800	2012700	2264300	1893200	1:0.66:0.8	0	0	0	0	0	0	0	0	0	0
A0A7U7EW88	Quaternary amine transport ATP-binding protein	opuCA		0	2089700	2130800	2176200	6639400	8479000	6193000	909370	2290500	2278200	1:3.33:0.86	0	0	0	0	0	0	0	0	0	0	0	0	0	0	0	0	0	0	0	0	0	0	0	0	0	0	0	0	0	0
A0A0D6HCF9	Choloylglycine hydrolase	NCTC10702_03110		0	808100	453600	458580	1850300	552670	1060000	2078000	2224800	2224600	1:2.01:3.79	0	0	0	0	0	0	0	0	0	0	1000800	1000800	1157500	1223500	0	1223100	1433500	1244300	1485200	1:1.16:1.32	0	0	0	0	0	0	0	0	0	0
Q8NWP2	45721 exonuclease DinG	dinG		0	7138400	3502800	3547700	6024900	6646900	8427000	5110800	2210800	2210600	1:1.49:0.67	0	0	0	0	0	0	0	0	0	0	11110000	11110000	8023400	10996000	9833800	10993000	10769000	11467000	9676600	1:1.05:1.06	0	0	0	0	0	0	0	0	0	0
A0A811I3Y5	Cytosolic protein	SAMEA70146418_01401		0	1081600	5175900	5242200	1801700	2137800	1506300	3465600	2204400	2204200	1:0.47:0.68	0	0	0	0	0	0	0	0	0	0	0	0	0	0	0	0	0	0	0	0	0	0	0	0	0	0	0	0	0	0
A0A0E1X6N3	RNA methyltransferase, RsmD family	HMPREF0769_12658		0	3923400	3826100	3875100	3468200	3607800	3003100	673330	2179500	2179300	1:0.87:0.43	0	0	0	0	0	0	0	0	0	0	4418300	4418300	4780000	5257500	3516900	5255800	5155800	6383300	5938000	1:1.03:1.28	0	0	0	0	0	0	0	0	0	0
Q6GHJ9	UPF0122 protein SAR1212	SAR1212		0	2648200	4995200	5059200	2467400	3035700	3353200	1495300	2175800	2175700	1:0.7:0.46	0	0	0	0	0	0	0	0	0	0	4207200	4207200	3852500	4121000	6157200	4119700	2909100	2480000	3048100	1:1.17:0.69	0	0	0	0	0	0	0	0	0	0
A0A7U7EUQ6	Membrane protein	SAR0833		0	2737000	1335700	1352800	2251200	1613100	1882300	1909700	2149100	2149000	1:1.06:1.14	0	0	0	0	0	0	0	0	0	0	4128100	4128100	3066400	2147200	1736400	2146600	4724000	4462700	5317000	1:0.53:1.28	0	0	0	0	0	0	0	0	0	0
Q6GEM5	Uncharacterized hydrolase SAR2294	SAR2294		0	1098300	1440500	1459000	1207000	2388000	1584000	3620000	2086400	2086200	1:1.3:1.95	0	0	0	0	0	0	0	0	0	0	0	0	0	0	0	0	0	0	0	0	0	0	0	0	0	0	0	0	0	0
A0A517JAQ8	DUF1433 domain-containing protein	FP479_14060		0	1007100	961710	974030	1399800	2021200	1395500	2316000	2082500	2082400	1:1.64:2.2	0	0	0	0	0	0	0	0	0	0	0	0	0	0	0	0	0	0	0	0	0	0	0	0	0	0	0	0	0	0
A0A6B1RT42	Methyltransferase	GAY51_12185		0	2847800	3418500	3462300	2842500	2175800	1841900	2271700	2081500	2081400	1:0.71:0.66	0	0	0	0	0	0	0	0	0	0	2169800	2169800	3192400	2994400	2105300	2993400	4252200	3546800	4330200	1:1.07:1.61	0	0	0	0	0	0	0	0	0	0
A0A0H2XHR7	CDP-diacylglycerol--glycerol-3-phosphate 3-phosphatidyltransferase O	pgsA		0	6283400	3647700	3694400	5616700	3564500	3854200	2157600	2064600	2064500	1:0.96:0.46	0	0	0	0	0	0	0	0	0	0	5114700	5114700	5329600	4818800	8389800	4817200	6440400	9101000	8862300	1:1.16:1.57	0	0	0	0	0	0	0	0	0	0
A0A0D1GMF8	YwdI family protein	CV021_15845		0	1504000	3959400	4010200	503370	239230	0	0	2039200	2039100	1:0.12:0.65	0	0	0	0	0	0	0	0	0	0	0	0	0	0	0	0	0	0	0	0	0	0	0	0	0	0	0	0	0	0
A5ISB8	Ribonuclease 3	rnc		0	2344700	1276600	1292900	0	1254800	0	0	2037700	2037600	1:0.77:1.24	0	0	0	0	0	0	0	0	0	0	0	0	0	911190	1366400	910990	1919800	1606600	1266200	0	0	0	0	0	0	0	0	0	0	0
A0A0E1XBA8	Metallo-beta-lactamase domain protein	HMPREF0769_10676		0	867900	0	0	977150	1249300	941630	2288300	2032200	2032100	1:1.22:2.44	0	0	0	0	0	0	0	0	0	0	20353000	20353000	19795000	21783000	17703000	21776000	12687000	10482000	11131000	1:1.01:0.57	0	0	0	0	0	0	0	0	0	0
A6QJK1	Putative hemin import ATP-binding protein HrtA	hrtA		0	0	1749300	2304900	1540800	2065600	1264700	3099400	2000100	2000000	0	0	0	0	0	0	0	0	0	0	0	0	0	0	0	0	0	0	0	0	0	0	0	0	0	0	0	0	0	0	0
Q6GIR5	Putative lipid kinase SAR0780	SAR0780		0	2154400	2041300	2067500	909320	809310	1006600	4838700	1995300	1995200	1:0.44:1.41	0	0	0	0	0	0	0	0	0	0	1589100	1589100	1734200	1379000	0	1378800	1970800	1472100	1132100	1:0.84:0.93	0	0	0	0	0	0	0	0	0	0
Q2FHM0	Probable dual-specificity RNA methyltransferase RlmN	rlmN		0	4027000	3113000	3152900	2818200	2905200	2500600	1871100	1994000	1993900	1:0.8:0.57	0	0	0	0	0	0	0	0	0	0	3158500	3158500	3652600	3648400	4320100	3647200	2385600	2610200	3044900	1:1.17:0.81	0	0	0	0	0	0	0	0	0	0
A0A5S9EU98	Metal-dependent hydrolase	TMSFP482_1769		0	497220	436910	441570	1133800	1094900	770680	1760500	1990300	1990200	1:2.18:4.17	0	0	0	0	0	0	0	0	0	0	11233000	11233000	10616000	12418000	13787000	12414000	11402000	12503000	10845000	1:1.17:1.05	0	0	0	0	0	0	0	0	0	0
A0A0E1X6P5	DUF4064 domain-containing protein	HMPREF0769_12678	Membrane	0	3033800	3139200	3179500	1509700	1676100	1854500	2837300	1977800	1977600	1:0.54:0.73	0	0	0	0	3147700	2318500	0	0	0	0	2198700	2198700	1455300	2363900	2488900	2363100	1348800	1257400	1877700	1:1.23:0.77	0	0	0	0	0	0	0	0	0	0
Q6GBV9	Serine acetyltransferase	cysE		0	2870200	870600	879510	2354600	2039500	1406200	4219700	1976800	1976700	1:1.26:1.77	0	0	0	0	0	0	0	0	0	0	0	0	0	0	0	0	988580	1406900	1433500	0	0	0	0	0	0	0	0	0	0	0
A0A0D6HIR7	tRNA (Adenine(22)-N(1))-methyltransferase TrmK	trmK		0	3013800	4414800	4319300	1345800	2871100	2291800	0	1968500	1968400	1:0.55:0.5	0	0	0	0	0	0	0	0	0	0	0	0	0	0	0	0	0	0	0	0	0	0	0	0	0	0	0	0	0	0
A0A7U7F0I7	PTS family fructose/mannitol porter component IIABC	SAI7S6_1019780		0	0	0	0	1251800	0	1396100	2222700	1764800	1960600	0	0	0	0	0	0	0	0	0	0	0	0	0	0	0	0	0	0	0	0	0	0	0	0	0	0	0	0	0	0	0
Q6GHP8	Purine nucleoside phosphorylase SAR1163	SAR1163		0	1002300	1572500	1592700	1404400	1334600	675050	1280100	1954400	1954300	1:0.82:1.25	0	0	0	0	0	0	0	0	0	0	1029700	1029700	1539700	1191900	1658200	1191600	1073100	1374200	977420	1:1.12:0.95	0	0	0	0	0	0	0	0	0	0
A6QF90	SsrA-binding protein	smpB		0	1173300	1394200	1409100	1601100	1343700	1330000	2361300	1952400	1952300	1:1.07:1.58	0	0	0	0	0	0	0	0	0	0	1790500	1790500	2168500	1880700	1906400	1880200	1504700	1515600	1669500	1:0.99:0.82	0	0	0	0	0	0	0	0	0	0
A6QK47	Copper-exporting P-type ATPase	copA		0	4771100	3097500	3129200	2502500	8560800	3343700	2481800	1943400	1943300	1:1.31:0.58	0	0	0	0	0	0	0	0	0	0	0	0	0	0	0	0	0	0	0	0	0	0	0	0	0	0	0	0	0	0
A0A0D1I5J3	Ribulose-phosphate 3-epimerase	cfxE		0	1662400	1842500	1866100	2901800	1718200	2935700	0	1932600	1932500	1:1.41:1.08	0	0	0	0	0	0	0	0	0	0	3361300	3361300	0	2226700	1678700	2226200	1976200	3080500	3632900	1:0.61:0.86	0	0	0	0	0	0	0	0	0	0
A0A380E042	Cell division protein (Putative)	NCTC5664_02366		0	1435500	1136000	1150600	4710700	5184900	4584000	0	1912500	1912500	1:3.89:1.54	0	0	0	0	0	0	0	0	0	0	5661700	5661700	4933200	6586000	8000500	6583800	2914100	3012800	3586400	1:1.3:0.59	0	0	0	0	0	0	0	0	0	0
A0A7U7EVV1	UDP-N-acetylglucosamine 2-epimerase (non-hydrolyzing)	mnaA		0	2361900	1823900	1847200	1403000	0	0	1372700	1912100	1912000	1:0.7:0.86	0	0	0	0	0	0	0	0	0	0	10512000	10512000	8119600	0	14646000	0	2029100	2084100	2032300	1:1.51:0.21	0	0	0	0	0	0	0	0	0	0
A0A0E1X443	Nucleoside triphosphatase YtkD	ytkD		0	0	0	0	0	0	0	1480900	1268300	1903700	0	0	0	0	0	0	0	0	0	0	0	0	0	0	0	0	0	0	0	0	0	0	0	0	0	0	0	0	0	0	0
Q69HU0	Probable copper-transporting P-type ATPase B	copB		0	1674700	1041600	1051600	4106800	4429600	3711900	2221300	1894200	1894100	1:3.25:1.59	0	0	0	0	0	0	0	0	0	0	3457000	3457000	2635300	3649300	3265400	3648100	2711500	2494700	2623600	1:1.11:0.82	0	0	0	0	0	0	0	0	0	0
A0A6N2ZDL6	Undecaprenyl-diphosphatase	uppP		0	2145500	1648400	1669500	1877000	1531600	1592800	0	1880100	1880000	1:0.92:1.03	0	0	0	0	0	0	0	0	0	0	3922400	3922400	0	2937300	0	2936300	3988600	2976400	3611700	1:0.75:0.9	0	0	0	0	0	0	0	0	0	0
Q6GGY3	Peptide methionine sulfoxide reductase MsrA 2	msrA2		0	4206500	6123300	6201800	4219300	2389500	2484500	1048600	1879800	1879700	1:0.55:0.29	0	0	0	0	0	0	0	0	0	0	3278800	3278800	2498700	3254900	2759600	3253800	3295800	2868000	3906400	1:1.02:1.11	0	0	0	0	0	0	0	0	0	0
Q2YUL3	Low molecular weight protein-tyrosine-phosphatase PtpB	ptpB		0	0	0	0	0	0	0	0	1873600	1873400	0	0	0	0	0	0	0	0	0	0	0	0	0	0	0	0	0	0	0	0	0	0	0	0	0	0	0	0	0	0	0
A0A6B1RTV2	YwpF protein	GAY51_12590		0	2299300	2559900	2592700	2966800	2991300	2591600	1390900	1872400	1872300	1:1.15:0.69	0	0	0	0	0	0	0	0	0	0	2855900	2855900	3939500	3229100	3448800	3228100	2852200	4167300	2905200	1:1.03:1.03	0	0	0	0	0	0	0	0	0	0
A0A0E1XHV0	Diguanylate cyclase (GGDEF) domain protein	HMPREF0769_11546		0	1530700	2098800	2119000	0	0	0	4032900	1870800	1870700	0	0	0	0	0	0	0	0	0	0	0	0	0	0	0	0	0	0	0	0	0	0	0	0	0	0	0	0	0	0	0
A0A0D1IY60	Phosphomevalonate kinase	mvaK2		0	2945100	2345900	2376000	1298800	1652500	1297300	2740300	1869900	1869800	1:0.55:0.85	0	0	0	0	0	0	0	0	0	0	1626700	1626700	1658900	2034900	2306700	2034300	1360800	1987300	1677300	1:1.3:1.02	0	0	0	0	0	0	0	0	0	0
A0A380E223	Membrane-bound serine protease	NCTC5664_03519		0	3820600	2940700	2978400	6234500	5203500	4438200	4504900	1863800	1863700	1:1.63:0.85	0	0	0	0	0	0	0	0	0	0	6381500	6381500	6904600	5272600	6815600	5270900	4656000	4467200	5834200	1:0.88:0.76	0	0	0	0	0	0	0	0	0	0
A0A7U7ETX2	Cys/Met metabolism PLP-dependent enzyme	SAR0460		0	14433000	8855400	8968800	7750000	7646300	13148000	0	1861700	1861600	1:0.88:0.17	0	0	0	0	0	0	0	0	0	0	0	0	0	0	0	0	0	0	0	0	0	0	0	0	0	0	0	0	0	0
A0A0E1X9Y8	PPC domain-containing protein	HMPREF0769_11605		0	1141900	1712600	1734600	1936000	1891400	1213900	1702300	1859900	1859800	1:1.1:1.18	0	0	0	0	0	0	0	0	0	0	1714700	1714700	1811400	3135700	3082500	3134700	1931100	1902800	1283800	1:1.78:0.98	0	0	0	0	0	0	0	0	0	0
A0A0B4N8P6	Di/tripeptide permease YjdL	yjdL		0	2928300	2971700	3002100	7458500	4813000	5328700	0	1830600	1830400	1:1.98:0.62	0	0	0	0	0	0	0	0	0	0	2182400	2182400	1827000	1900700	1928200	1900200	2579900	3238200	3027400	1:0.93:1.43	0	0	0	0	0	0	0	0	0	0
A0A0D6GG52	6-phospho-beta-glucosidase	ACR79_06085		0	0	0	0	417920	0	0	2538700	1830500	1830400	0	0	0	0	0	0	0	0	0	0	0	0	0	0	0	0	0	835020	760820	1398600	0	0	0	0	0	0	0	0	0	0	0
A0A2X2KIW0	Hemolysin-like protein containing CBS domains	ytfL		0	1292900	1626500	1647800	1388800	1820600	1455800	2068200	1824000	1823900	1:1.02:1.25	0	0	0	0	0	0	0	0	0	0	2498200	2498200	3763800	2750800	2958100	2749900	1896700	2187600	1954700	1:0.97:0.69	0	0	0	0	0	0	0	0	0	0
A0A850FVR2	CDP-glycerol glycerophosphotransferase family protein	GQX37_02795		0	0	0	0	1470600	1610300	0	1278400	1823000	1822900	0	0	0	0	0	0	0	0	0	0	0	0	0	0	0	0	0	0	0	0	0	0	0	0	0	0	0	0	0	0	0
A0A0E1X8A5	PTS system mannitol-specific EIICB component	mtlA		0	0	0	0	2794600	0	1233200	2539800	1822600	1822500	0	0	0	0	0	0	0	0	0	0	0	0	0	0	0	0	0	0	0	0	0	0	0	0	0	0	0	0	0	0	0
A0A7U7EZM2	Molybdenum transport ATP-binding protein	modC		0	575570	0	0	0	630590	1622900	1453800	1807100	1806900	1:1.96:2.93	0	0	0	0	0	0	0	0	0	0	1000800	1000800	1448600	0	1783200	0	2465000	1210600	2130600	1:1.55:1.68	0	0	0	0	0	0	0	0	0	0
A0A2X2JSX7	Carboxylesterase	NCTC7878_00503		0	3442900	3554900	3600500	3282200	3221200	2265100	0	1802200	1802100	1:0.83:0.51	0	1818560	0	0	0	0	0	955180	0	0	3521200	3521200	2390100	3778200	3291600	3776900	3215000	3728500	3157100	1:1.15:1.07	0	0	0	0	0	0	0	0	0	0
A0A380EGF1	Probable nitronate monooxygenase	NCTC10702_01402		0	0	1552100	1572000	1836300	1076900	0	3565900	1797300	1797200	1:0.93:1.53	0	0	0	0	0	0	0	0	0	0	0	0	0	0	0	0	0	0	0	0	0	0	0	0	0	0	0	0	0	0
Q8NW14	Riboflavin biosynthesis protein RibBA	ribBA		0	0	0	0	0	0	0	1342400	1764400	1764200	0	0	0	0	0	0	0	0	0	0	0	0	0	0	0	0	0	0	0	0	0	0	0	0	0	0	0	0	0	0	0
Q2FI19	Probable quinol oxidase subunit 3	qoxC		0	232940	523770	530480	250280	866610	0	2960500	2541900	1760300	1:1.3:5.64	0	0	0	0	0	0	0	0	0	0	0	0	0	0	0	0	0	0	0	0	0	0	0	0	0	0	0	0	0	0
Q6GK24	Type VII secretion system protein EssC	essC		0	2915200	1279100	1295400	515450	0	0	695110	1746900	1746800	1:0.28:0.76	0	0	0	0	0	0	0	0	0	0	0	0	0	0	0	0	0	0	0	0	0	0	0	0	0	0	0	0	0	0
A0A6G4N6Y9	DUF1033 family protein	G0Y31_10255		0	1651000	5455700	5525600	3387800	3495800	4180200	998320	1743700	1743500	1:0.88:0.36	0	0	0	0	0	0	0	0	0	0	6581800	6581800	5792600	5492700	7082100	5491000	3897100	1946400	3296300	1:0.95:0.48	0	0	0	0	0	0	0	0	0	0
A0A166DGP4	Rho termination factor N-terminal domain-containing protein	NCTC7878_00414		0	2420600	1602100	1622600	1524600	1955200	2119500	0	1725900	1725700	1:0.99:0.92	0	0	0	0	0	0	0	0	0	0	3553900	3553900	6088100	4798600	4475400	4797000	2960300	3603900	3100700	1:1.07:0.73	0	0	0	0	0	0	0	0	0	0
A0A0H3K757	DNA repair protein RadA	radA		0	2081200	1310500	1327300	1190700	922470	696950	2319600	1684800	1684700	1:0.6:1.21	0	0	0	0	0	0	0	0	0	0	3170700	3170700	4655500	5683400	6806000	5682200	3498100	6394400	5379600	1:1.65:1.39	0	0	0	0	0	0	0	0	0	0
A0A7U7EZ48	Primosomal protein	dnaI		0	3385300	1343000	1360200	3478600	1406300	1704300	1266200	1769700	1684500	1:1.08:0.78	0	5098600	5808000	2054700	0	2509900	0	0	0	0	43745000	43745000	59062000	40461000	36101000	40448000	80773000	87340000	83730000	1:0.8:1.72	0	0	0	0	0	0	0	0	0	0
A0A0E1XB98	DUF1413 domain-containing protein	HMPREF0769_10666		0	2133400	3149100	3189500	3473800	2902700	2877900	0	1648000	1647900	1:1.09:0.58	0	0	0	0	0	0	0	0	0	0	4274400	4274400	3376200	4502400	4643600	4501000	6753300	5859200	7032300	1:1.14:1.65	0	0	0	0	0	0	0	0	0	0
A5IVH3	Oxygen sensor histidine kinase NreB	nreB		0	2025600	2431000	2462100	2345100	2040000	2391800	1816800	1678200	1632900	1:0.98:0.74	0	0	0	0	0	0	0	0	0	0	3349000	3349000	2794300	2599600	3725600	2598800	3119000	2435200	2658600	1:0.94:0.87	0	0	0	0	0	0	0	0	0	0
A0A7U7EZB9	Serine hydrolase family protein	SAI7S6_1013540		0	6323300	7578900	7676000	8518400	6169600	4887900	4018400	1627100	1627000	1:0.91:0.34	0	0	0	0	0	0	0	0	0	0	0	0	0	0	0	0	0	0	0	0	0	0	0	0	0	0	0	0	0	0
A0A0E1XAI5	MFS transporter	HMPREF0769_10354		0	970990	596810	604460	646870	503430	395840	1491400	1621000	1620900	1:0.71:2.18	0	0	0	0	0	0	0	0	0	0	0	0	0	0	0	0	0	0	0	0	0	0	0	0	0	0	0	0	0	0
A0A0H3KD30	Peptidase U32 family protein	NWMN_1514		0	5887800	2495800	2527800	3371600	3419600	2453600	1472100	1618000	1617900	1:0.85:0.43	0	0	0	0	0	0	0	0	0	0	4157800	4157800	4519700	4819600	4198400	4818000	4196400	3689700	3970900	1:1.08:0.92	0	0	0	0	0	0	0	0	0	0
A0A0H2WY23	Manganese transport regulator	sirR		0	4427800	3261200	3303000	799120	0	0	1764700	1596900	1596800	1:0.22:0.45	0	0	0	0	0	0	0	0	0	0	0	0	1801900	0	2745200	0	0	1611700	1557400	1:1.52:0.88	0	0	0	0	0	0	0	0	0	0
A0A2S6DNX9	Gamma-aminobutyrate permease	lysP_1		0	890320	1267500	1283800	1437000	867860	2219600	1328700	1583500	1583400	1:1.31:1.31	0	0	0	0	0	0	0	0	0	0	2241200	2241200	2029000	2705300	2527000	2704900	2540900	2091200	2356100	1:1.22:1.07	0	0	0	0	0	0	0	0	0	0
A0A2U0IMJ5	Threonylcarbamoyl-AMP synthase	DQU50_14485		0	1452300	1425400	1443600	915310	3962900	1346300	3286800	1579000	1578900	1:1.44:1.49	0	0	0	0	0	0	0	0	0	0	1309600	1309600	865770	1246000	1217300	1245800	1466700	1084700	1311300	1:1.06:1.11	0	0	0	0	0	0	0	0	0	0
A0A0D6HEA7	Putative tRNA (cytidine(34)-2-O)-methyltransferase	trmL		0	1193300	3896700	1984100	0	0	0	2247300	1575200	1575100	0	0	0	0	0	0	0	0	0	0	0	0	0	0	0	0	0	0	0	0	0	0	0	0	0	0	0	0	0	0	0
A0A380DY49	Gamma-aminobutyrate permease	lysP_3		0	1157800	1051500	1062300	1256200	864290	604920	1003900	1569000	1568900	1:0.83:1.27	0	0	0	0	0	0	0	0	0	0	743050	743050	729940	895180	0	894970	1744200	1221500	1276900	1:1.21:1.91	0	0	0	0	0	0	0	0	0	0
A0A0H2WYT5	Pyruvate ferredoxin oxidoreductase, alpha subunit	SACOL1308		0	2020000	703310	712320	6609400	3071900	5315200	1481400	1562500	1562400	1:4.36:1.34	0	0	0	0	0	0	0	0	0	0	4645700	4645700	4256000	3750800	4830700	3749600	6207200	6016000	5509800	1:0.91:1.31	0	0	0	0	0	0	0	0	0	0
A0A0H2XKE4	Phosphonate ABC transporter, phosphonate-binding protein	SAUSA300_0145		0	0	0	0	917060	1048800	0	2377000	1555100	1555000	0	0	0	0	0	0	0	0	0	0	0	0	0	0	0	0	0	0	0	0	0	0	0	0	0	0	0	0	0	0	0
A5ITG5	Holliday junction ATP-dependent DNA helicase RuvB	ruvB		0	0	920170	931960	945420	0	1421000	1116900	1552500	1552400	1:1.28:1.52	0	0	0	0	0	0	0	0	0	0	0	0	0	0	722170	0	522040	525910	431020	0	0	0	0	0	0	0	0	0	0	0
A0A0H2XKJ0	Cof-type HAD-IIB family hydrolase	SAUSA300_0874		0	7286700	5035900	5100500	11491000	5174700	6122300	1425800	1547000	1546900	1:1.31:0.26	0	0	0	0	0	0	0	0	0	0	8690000	8690000	5819000	7543800	7189600	7541400	8413600	8287100	8121100	1:0.96:1.07	0	0	0	0	0	0	0	0	0	0
A0A0E1XA61	Cytosolic protein	HMPREF0769_10249		0	1024400	1400200	1418200	1258000	883240	1068800	1444600	1530300	1530200	1:0.84:1.17	0	0	0	0	0	0	0	0	0	0	0	0	0	0	0	0	0	0	0	0	0	0	0	0	0	0	0	0	0	0
A0A6B0BQ83	EMYY motif lipoprotein	GO793_13080		0	1147400	1468500	1487300	0	0	0	3798700	1530100	1530000	0	4098600	0	4106600	3717100	4234700	5965100	0	0	0	0	0	0	0	0	0	0	0	0	0	0	0	0	0	0	0	0	0	0	0	0
P99097	Glutathione peroxidase homolog BsaA	bsaA		0	4225900	1880500	1904600	3641600	2056900	2405200	0	1521400	1521300	1:1.01:0.57	25724000	15997200	22916000	6871200	5997900	10813000	307860	1075200	442730	1:0.37:0.03	3714400	3714400	4676500	3277200	3146400	3276300	5189000	7108800	6573500	1:0.8:1.56	0	0	0	0	0	0	0	0	0	0
Q6GIM1	Epimerase family protein SAR0825	SAR0825		0	1655300	1542100	1561900	3495400	3163200	1978200	859630	1517400	1517300	1:1.81:0.82	0	0	0	0	0	0	0	0	0	0	0	0	0	0	0	0	0	0	0	0	0	0	0	0	0	0	0	0	0	0
Q6GJ10	Sensor protein kinase GraS	graS		0	1189100	793810	800580	1481200	0	761530	777300	1512800	1512700	1:1.21:1.37	0	0	0	0	0	0	0	0	0	0	0	0	0	0	0	0	0	0	0	0	0	0	0	0	0	0	0	0	0	0
A0A380E489	Maltose operon transcriptional repressor MalR, LacI family	malR_2		0	0	0	0	0	0	0	2241700	1477700	1477600	0	0	0	0	0	0	0	0	0	0	0	0	0	0	0	0	0	0	0	0	0	0	0	0	0	0	0	0	0	0	0
A0A090LWX0	DNA polymerase III subunit delta'	holB		0	1345900	1050900	1064400	428530	0	0	0	1477300	1477200	1:0.37:1.28	0	0	0	0	0	0	0	0	0	0	0	0	0	0	0	0	544060	857810	577760	0	0	0	0	0	0	0	0	0	0	0
A0A0Z3NNP9	3-phosphoshikimate 1-carboxyvinyltransferase	aroA_1		0	2710400	1576000	1596200	1795300	2266300	1195000	1722900	1465800	1465700	1:0.89:0.79	0	0	0	0	0	0	0	0	0	0	1495200	1495200	1785300	2662300	1787200	2661500	3611500	2927100	3073500	1:1.49:2.01	0	0	0	0	0	0	0	0	0	0
A0A0D6G869	Glycosyl transferase family 1	tagE_3		0	684390	0	0	1489500	1391200	1443600	1545000	1463600	1463600	1:2.11:2.18	0	0	0	0	0	0	0	0	0	0	1829300	1829300	931980	1529800	823910	1529500	2292300	1964400	3042400	1:0.85:1.59	0	0	0	0	0	0	0	0	0	0
A0A6B1RUQ8	Insulinase family protein	GAY51_12055		0	8931900	16501000	19290000	2452900	1659000	854050	2187000	1864700	1457600	1:0.11:0.12	0	0	0	0	0	0	0	0	0	0	0	0	0	0	0	0	0	0	0	0	0	0	0	0	0	0	0	0	0	0
A0A068A5A2	Glycosyl transferase	bshA		0	2717400	1499300	1518500	2618700	3308600	2519700	1887400	1451600	1451500	1:1.47:0.84	0	0	0	0	0	0	0	0	0	0	0	0	0	0	0	0	0	0	0	0	0	0	0	0	0	0	0	0	0	0
A0A168LJU0	GlcNAc-PI de-N-acetylase family protein	mshB		0	4740300	4909800	4982900	3291800	2640600	2841000	1118500	1443800	1443700	1:0.6:0.27	0	0	0	0	0	0	0	0	0	0	0	0	0	0	0	0	0	0	0	0	0	0	0	0	0	0	0	0	0	0
A0A068DV34	Putative iron(III) dicitrate transporter binding lipoprotein	yfiY		0	1968900	1968900	2202100	1211800	0	0	1757700	1431100	1431000	1:0.59:0.75	0	0	0	0	0	0	0	0	0	0	0	0	0	0	0	0	0	0	0	0	0	0	0	0	0	0	0	0	0	0
P56740	Dihydroneopterin aldolase	folB	cytoplasm	0	4743700	3438100	3482200	1737800	4009900	2968800	1821000	1424100	1424000	1:0.75:0.4	4683800	3886800	5994200	0	0	0	603650	0	0	0	0	0	0	0	0	0	1712700	1734200	1615300	0	0	0	0	0	0	0	0	0	0	0
A0A0E1XHC1	Adenylate cyclase	HMPREF0769_12782		0	3016400	4557200	4615600	848880	725060	795470	0	1421100	1421100	1:0.19:0.35	0	0	0	0	0	0	0	0	0	0	0	0	0	0	0	0	0	0	0	0	0	0	0	0	0	0	0	0	0	0
A0A1L6C0H2	Sensor protein kinase WalK	walK		0	747300	750440	760060	1360400	1095300	763030	1430900	1535500	1410800	1:1.43:1.94	0	0	0	0	0	0	0	0	0	0	836720	836720	0	0	0	0	1153300	1193900	841580	0	0	0	0	0	0	0	0	0	0	0
A0A6G4IW94	GMP reductase	guaC	cytosol,GMP reductase complex	0	2052900	2298100	2327500	517530	945030	637730	1723800	1405500	1405400	1:0.31:0.68	6739000	7691200	7509000	1485600	2346000	2954400	1224400	0	614320	1:0.31:0.13	0	0	0	0	0	0	0	966900	1144500	0	0	0	0	0	0	0	0	0	0	0
A0A0E1X843	LXG domain-containing protein	HMPREF0769_11737		0	0	0	0	0	946010	0	1600300	1403500	1403400	0	0	0	0	0	0	0	0	0	0	0	0	0	0	0	0	0	0	0	0	0	0	0	0	0	0	0	0	0	0	0
A0A3A3AT09	Na(+)/H(+) antiporter subunit A1	mnhA		0	1581700	768740	778590	907980	1475300	1209500	2396300	1398000	1398000	1:1.15:1.66	0	0	0	0	0	0	0	0	0	0	1685600	1685600	1536200	1781300	1735700	1780900	1026600	1223900	1120000	1:1.08:0.69	0	0	0	0	0	0	0	0	0	0
Q6GHQ8	Putative cysteine ligase BshC	bshC		0	2988300	1344500	1361700	934340	461930	655810	2485500	1390000	1389900	1:0.36:0.92	0	0	0	0	0	0	0	0	0	0	1088700	1088700	1474400	1064000	0	1063700	1262500	1099200	1355100	1:0.87:1.02	0	0	0	0	0	0	0	0	0	0
A0A0E1XBP9	protein-N(pi)-phosphohistidine--sucrose phosphotransferase	HMPREF0769_10769		0	729830	744190	753720	907000	780300	1254200	1022400	1375300	1375200	1:1.32:1.69	0	0	0	0	0	0	0	0	0	0	1882400	1882400	0	1985500	0	1985100	1924900	1825900	2015600	1:1.05:1.02	0	0	0	0	0	0	0	0	0	0
A0A6A8FDN0	Putative 5'(3')-deoxyribonucleotidase	GJH15_08555		0	3311900	3695800	3743100	3457400	4242100	4176400	1518200	1369600	1369500	1:1.1:0.4	0	0	0	0	0	0	0	0	0	0	0	0	0	0	0	0	0	0	0	0	0	0	0	0	0	0	0	0	0	0
A0A0D1JSJ2	tRNA threonylcarbamoyladenosine biosynthesis protein TsaE	ydiB		0	1455000	2444500	2475800	2247200	2654600	1929900	4427800	1362500	1362400	1:1.07:1.12	0	0	0	0	0	0	0	0	0	0	0	0	867160	721830	0	721710	538500	686550	774500	1:0.83:0.77	0	0	0	0	0	0	0	0	0	0
A0A811I0E6	Clumping factor B	clfB	Secreted, cell wall	0	2007500	3490200	3534900	992000	0	0	0	1339700	1339600	1:0.33:0.44	3034200	5080800	7112000	6352500	5875000	7028600	8437100	4830800	3310000	1:1.26:1.09	0	0	0	0	0	0	0	0	0	0	0	0	0	0	0	0	0	0	0	0
A0A0H2WYM0	Na+/H+ antiporter, putative	SACOL0687		0	0	0	0	0	0	0	1651600	1483100	1323100	0	0	0	0	0	0	0	0	0	0	0	0	0	0	0	0	0	0	0	0	0	0	0	0	0	0	0	0	0	0	0
W8TT41	Cytidine deaminase	cdd		0	1767500	0	0	0	0	0	1658300	1317500	1317400	0	0	0	0	0	0	0	0	0	0	0	0	0	0	0	0	0	0	0	0	0	0	0	0	0	0	0	0	0	0	0
A0A391DUK5	DeoR/GlpR transcriptional regulator	glcR		0	1478100	1420700	1438900	794520	0	0	1222900	1303100	1303000	1:0.55:0.88	0	0	0	0	0	0	0	0	0	0	0	0	0	0	0	0	0	0	0	0	0	0	0	0	0	0	0	0	0	0
A0A6B5HID5	Multifunctional 2',3'-cyclic-nucleotide 2'-phosphodiesterase/5'-nucleotidase/3'-nucleotidase	CV021_04295		0	0	0	0	1201600	848830	786280	2131000	1313900	1299800	0	0	0	0	0	0	0	0	0	0	0	0	0	0	0	0	0	0	0	0	0	0	0	0	0	0	0	0	0	0	0
Q2FEZ8	Type II pantothenate kinase	coaW		0	1831900	1893100	1911200	1790300	2100100	1704200	1682000	1293700	1293600	1:0.99:0.76	0	0	0	0	0	0	0	0	0	0	1889700	1889700	1964200	2341300	3927200	2340800	1748400	2586200	2379900	1:1.5:1.17	0	0	0	0	0	0	0	0	0	0
A0A0H2XEW3	D-3-phosphoglycerate dehydrogenase	serA		0	0	0	0	0	0	0	1738600	1292400	1292300	0	0	0	0	0	0	0	0	0	0	0	0	0	0	0	0	0	0	0	0	0	0	0	0	0	0	0	0	0	0	0
A0A6F8Z549	Penicillin binding protein 4	pbp4		0	3054400	3910300	3960400	599610	897970	1025000	3213000	1288600	1288500	1:0.23:0.53	0	0	0	0	0	0	0	0	0	0	0	0	0	0	0	0	0	0	0	0	0	0	0	0	0	0	0	0	0	0
Q8NWX9	DNA mismatch repair protein MutL	mutL		0	1150200	627830	635880	1271800	1005500	986580	1479700	1286000	1285900	1:1.35:1.68	0	0	0	0	0	0	0	0	0	0	2225100	2225100	1674400	1397500	829880	1397000	2599100	3495000	3621100	1:0.59:1.59	0	0	0	0	0	0	0	0	0	0
A0A133Q5C7	YwhD family protein	CNH36_03385		0	8512100	4455500	4512600	2414200	751710	1290100	0	1280300	1280200	1:0.25:0.22	0	0	0	0	0	0	0	0	0	0	5503000	5503000	3824600	5289200	2377200	5287400	6589900	4788900	5613100	1:0.87:1.15	0	0	0	0	0	0	0	0	0	0
A0A7Z1MZ30	DNA-directed RNA polymerase	CV021_13805		0	0	0	0	0	0	0	0	1273100	1273100	0	0	0	0	0	0	0	0	0	0	0	0	0	0	0	0	0	0	0	0	0	0	0	0	0	0	0	0	0	0	0
Q5HJH8	Type-1 restriction enzyme R protein	hsdR		0	835600	0	0	1155500	0	1272900	1641600	1257600	1257500	1:1.45:1.66	0	0	0	0	0	0	0	0	0	0	1180300	1180300	1279100	0	0	0	1304500	1152500	870810	0	0	0	0	0	0	0	0	0	0	0
A0A2X2K0K6	TetR family regulatory protein	NCTC7878_03074		0	989430	1633600	1654500	0	0	0	841830	1240500	1240400	0	0	0	0	0	0	0	0	0	0	0	0	0	0	0	0	0	0	0	0	0	0	0	0	0	0	0	0	0	0	0
A0A7U7IBZ8	Reductase	SAR0325		0	3481700	2366000	2396300	3598400	2850600	2929400	1158400	1001200	1234500	1:1.14:0.41	0	0	0	0	0	0	0	0	0	0	4698400	4698400	3886200	4280200	4864400	4278800	4092500	4345800	4689500	1:1.01:0.99	0	0	0	0	0	0	0	0	0	0
Q2G0J4	APC family permease	SAOUHSC_00569		0	1567500	1092900	1106900	416040	0	883390	1378400	1228400	1228300	1:0.52:1.02	0	0	0	0	0	0	0	0	0	0	0	0	0	0	0	0	0	0	0	0	0	0	0	0	0	0	0	0	0	0
Q2FHY1	Spermidine/putrescine import ATP-binding protein PotA	potA		0	2211200	2974500	3012600	1712800	2070600	1934900	1309300	1226400	1226300	1:0.7:0.46	0	0	0	0	0	0	0	0	0	0	1176100	1176100	0	1268700	1082400	1268300	820300	1118400	1703600	1:1.03:1.03	0	0	0	0	0	0	0	0	0	0
A8Z463	Exodeoxyribonuclease 7 large subunit	xseA		0	2641000	1321400	1338300	2680400	3073300	2706800	2269500	1216600	1216500	1:1.6:0.89	0	0	0	0	0	0	0	0	0	0	52250000	52250000	73368000	61138000	37313000	61118000	36422000	29571000	45263000	1:0.9:0.63	0	0	0	0	0	0	0	0	0	0
A0A0D1IGR7	DUF86 domain-containing protein	yutE	toxin-antitoxin complex	0	10562000	6694900	9250000	4624700	2642700	3958700	0	1205400	1205300	1:0.42:0.14	0	0	2236200	0	0	0	0	0	579210	0	1226200	1226200	815020	1077200	922270	1076900	2618700	1903600	1711500	1:0.94:1.91	0	0	0	0	0	0	0	0	0	0
A0A131JT29	CDP-glycerol glycerophosphotransferase	tagF_2		0	3328100	2143600	2171100	2611100	2755800	1855500	1595600	1204200	1204100	1:0.94:0.52	0	0	0	0	0	0	0	0	0	0	0	0	0	0	0	0	0	0	0	0	0	0	0	0	0	0	0	0	0	0
A0A7U7IEC5	Pyridoxal phosphate homeostasis protein	SAI7S6_1008450		0	2030600	2972200	3010300	1706400	1556300	2311000	0	1202900	1202800	1:0.7:0.45	0	0	0	0	0	0	0	0	0	0	3441100	3441100	2308900	3438200	3904100	3437300	3387800	4168300	3175600	1:1.17:1.17	0	0	0	0	0	0	0	0	0	0
A5ITE0	UPF0473 protein SaurJH9_1672	SaurJH9_1672		0	23952000	62809000	63614000	2.9338e+08	1.9813e+08	248040000	274740000	1197600	1197500	1:4.92:1.84	0	0	0	0	0	0	0	0	0	0	339980000	339980000	338300000	328710000	510350000	328600000	249340000	228290000	285520000	1:1.15:0.75	0	0	0	0	0	0	0	0	0	0
A0A6G4IWQ9	YxeA family protein	G0X02_11040		0	1008900	1631700	1652600	0	0	0	0	1180500	1180400	0	0	0	0	0	0	0	0	0	0	0	0	0	0	0	0	0	0	0	0	0	0	0	0	0	0	0	0	0	0	0
A5IU33	UPF0374 protein SaurJH9_1921	SaurJH9_1921		0	1609600	1083300	1243400	874940	828480	843400	2855900	1175500	1175400	1:0.65:1.32	0	0	0	0	0	0	0	0	0	0	0	0	0	0	0	0	0	0	0	0	0	0	0	0	0	0	0	0	0	0
A0A7Z1N3E2	Nuclease SbcCD subunit C	CV021_11100		0	1960200	1661100	1675200	1431600	1345700	0	1399300	1167900	1167800	1:0.79:0.71	0	0	0	0	0	0	0	0	0	0	3947900	3947900	4644400	3673400	0	3672200	3575600	3519700	4602200	1:0.88:0.93	0	0	0	0	0	0	0	0	0	0
A0A0E1XIC4	FMN-dependent NADPH-azoreductase	HMPREF0769_117		0	0	0	0	0	0	0	1850900	1167900	1167800	0	0	0	0	0	0	0	0	0	0	0	0	0	0	0	0	0	0	0	0	0	0	0	0	0	0	0	0	0	0	0
A0A229LYM8	MarR family regulatory protein	AS572_06260		0	1168400	1087600	1101500	1064000	0	865820	1840400	1321300	1147100	1:0.86:1.28	0	0	0	0	0	0	0	0	0	0	915350	915350	1580400	978400	1233900	978160	1599900	1541200	1315600	1:0.94:1.31	0	0	0	0	0	0	0	0	0	0
A0A0D6HL28	5-formyltetrahydrofolate cyclo-ligase	yqgN		0	570980	0	0	0	0	0	0	1145000	1145000	0	0	0	0	0	0	0	0	0	0	0	0	0	0	0	0	0	0	0	0	0	0	0	0	0	0	0	0	0	0	0
W8URP2	Cytochrome D Ubiquinol oxidase subunit I	ythA		0	0	0	0	1010700	1006600	1091100	0	1145000	1144900	0	0	0	0	0	0	0	0	0	0	0	0	0	0	0	0	0	0	0	0	0	0	0	0	0	0	0	0	0	0	0
A0A0D1JS96	Transcriptional regulator	CV021_14735		0	2001800	4670000	4729900	0	0	0	1524600	1144100	1144000	0	0	0	0	0	0	0	0	0	0	0	1299200	1299200	764050	1465900	805520	1465500	2123800	1764800	2268300	1:1.11:1.83	0	0	0	0	0	0	0	0	0	0
A0A0J9X201	2-dehydropantoate 2-reductase	SAV2600		0	2290200	1370100	1387600	3416000	3875300	4090900	2257500	1088300	1131000	1:2.25:0.89	0	0	0	0	0	0	0	0	0	0	5459800	5459800	4194800	6207400	4873400	6205400	4162200	4058400	6911400	1:1.14:1	0	0	0	0	0	0	0	0	0	0
A0A2S6DEI1	Shikimate dehydrogenase (NADP(+))	aroE		0	1615400	1288400	1304900	1012600	0	0	962430	1129000	1129000	1:0.72:0.77	0	0	0	0	0	0	0	0	0	0	0	0	823580	0	0	0	1928000	1665900	1541900	0	0	0	0	0	0	0	0	0	0	0
A0A0E1XBY8	ThiF family protein	HMPREF0769_10881		0	982060	831230	839740	479670	1689400	0	984040	1125400	1125400	1:1.23:1.22	0	0	0	0	0	0	0	0	0	0	0	0	0	0	0	0	0	0	0	0	0	0	0	0	0	0	0	0	0	0
A5IRC8	Na(+)/H(+) antiporter subunit C1	mnhC1		0	0	0	0	0	0	0	0	1125500	1125400	0	0	0	0	0	0	0	0	0	0	0	0	0	0	0	0	0	0	0	0	0	0	0	0	0	0	0	0	0	0	0
A0A380E0Q6	Succinyl-CoA ligase [ADP-forming] beta chain	sucC_2		0	0	0	0	0	0	0	995590	1100300	1100200	0	0	0	0	0	0	0	0	0	0	0	0	0	0	0	0	0	0	0	0	0	0	0	0	0	0	0	0	0	0	0
Q6GG32	Probable GTP-binding protein EngB	engB		0	3703300	3267600	3309400	2267800	1588900	2124200	3893900	1094800	1094800	1:0.58:0.59	0	0	0	0	0	0	0	0	0	0	2191100	2191100	1802100	1744000	0	1743400	2570400	2791700	2158500	1:0.85:1.22	0	0	0	0	0	0	0	0	0	0
A0A380E468	Integrase/recombinase (XerD/RipX family)	xerD_4		0	0	0	0	0	0	0	761700	1091500	1091500	0	0	0	0	0	0	0	1077700	393510	285790	0	0	0	0	0	0	0	0	0	0	0	0	0	0	0	0	0	0	0	0	0
Q6GII7	3-dehydroquinate dehydratase	aroD		0	2465400	5919000	5994800	2180000	2143800	1342400	2150900	1091500	1091400	1:0.39:0.3	0	0	0	0	0	0	0	0	0	0	1492400	1492400	1814000	1709700	0	1709200	2218500	2181500	2114200	1:1.07:1.36	0	0	0	0	0	0	0	0	0	0
A0A090LV43	GTP pyrophosphokinase YwaC	ywaC		0	3126700	2006700	2032500	5785900	4290700	4523800	2237500	1076400	1076400	1:2.04:0.61	0	0	0	0	0	0	0	0	0	0	0	0	0	0	0	0	0	0	0	0	0	0	0	0	0	0	0	0	0	0
A0A380DX47	LysR family regulatory protein CidR	cidR_3		0	4132400	2203800	2232000	0	0	0	1789500	1069600	1069600	0	0	0	0	0	0	0	0	0	0	0	0	0	0	0	0	0	0	0	0	0	0	0	0	0	0	0	0	0	0	0
A0A0E1XAI9	YycH protein	HMPREF0769_10406	membrane	0	527090	0	0	1036800	2028400	1082900	2095400	1067100	1067000	1:2.62:2.67	0	0	0	0	0	0	650100	634510	516050	0	0	0	0	0	0	0	0	0	0	0	0	0	0	0	0	0	0	0	0	0
A0A0E1X851	RNA-binding protein HMPREF0769_11789	HMPREF0769_11789		0	0	0	0	0	0	0	1308900	1066600	1066500	0	0	0	0	0	0	0	0	0	0	0	0	0	0	0	0	0	0	0	0	0	0	0	0	0	0	0	0	0	0	0
A0A380E500	Cytosolic protein containing multiple CBS domains	NCTC5664_03718		0	900560	0	0	0	1569500	0	1562300	1053000	1052900	1:1.74:1.36	0	0	0	0	0	0	0	0	0	0	1096700	1096700	1098400	1207900	942800	1207600	1042400	940650	925140	1:1.02:0.88	0	0	0	0	0	0	0	0	0	0
A0A5S9EU47	Pectate lyase	TMSFP482_18180		0	0	0	0	0	0	0	0	1033800	1033700	0	0	0	0	0	0	0	0	0	0	0	0	0	0	0	0	0	0	0	0	0	0	0	0	0	0	0	0	0	0	0
A0A7U7IDJ3	Aminotransferase class-V protein	SAR1794		0	5191000	1123600	1137900	0	0	1488500	2671600	1032900	1032800	1:0.6:0.64	0	0	0	0	0	0	0	0	0	0	0	0	0	0	0	0	0	0	0	0	0	0	0	0	0	0	0	0	0	0
A0A2X2MA68	Superfamily I DNA/RNA helicase protein	NCTC7878_02113		0	0	0	0	0	0	0	1316800	972610	1029100	0	0	0	0	0	0	0	0	0	0	0	0	0	0	0	0	0	0	0	0	0	0	0	0	0	0	0	0	0	0	0
Q6GFG0	Uncharacterized RNA methyltransferase SAR1988	SAR1988		0	796780	754640	764310	658290	714690	1176600	1992800	1022600	1022600	1:1.1:1.74	0	0	0	0	0	0	0	0	0	0	1284500	1284500	1461000	782300	0	782090	1688300	0	1044200	1:0.58:1.02	0	0	0	0	0	0	0	0	0	0
A0A6A8FG34	DUF1811 family protein	GJH15_12635		0	1793100	2587100	2620200	1150500	1038700	903910	986520	1004500	1004400	1:0.44:0.43	0	0	0	0	0	0	0	0	0	0	0	0	0	0	0	0	0	0	0	0	0	0	0	0	0	0	0	0	0	0
A0A090LUL4	Nitrate reductase	narJ		0	3146000	3780100	3828500	709460	1032300	966020	889360	992610	992550	1:0.25:0.27	0	0	0	0	0	0	0	0	0	0	0	0	0	0	0	0	0	0	0	0	0	0	0	0	0	0	0	0	0	0
A0A0E1XGY4	Ribonuclease HIII	rnhC	cytoplasm	0	1168900	707560	716630	0	0	0	0	992150	992090	0	41538000	41882000	55954000	16328000	10409000	14662000	5171100	8799200	13017000	1:0.3:0.19	0	0	0	0	0	0	0	0	0	0	0	0	0	0	0	0	0	0	0	0
A0A0D6HLE4	PepSY domain-containing protein	EIH03_12130		0	1065100	898900	910420	2285500	3321700	2410500	446640	986020	985980	1:2.79:0.84	0	0	0	0	0	0	0	0	0	0	5132100	5132100	5969900	5217700	4524200	5216000	4582600	4484200	4658900	1:0.92:0.85	0	0	0	0	0	0	0	0	0	0
A5ITS0	tRNA (guanine-N(7)-)-methyltransferase	trmB		0	3701400	2073400	2100000	1380400	1947900	1563500	0	979810	979770	1:0.62:0.37	0	0	0	0	0	0	0	0	0	0	1489700	1489700	1997900	1807900	716170	1807300	1448000	1322600	1826400	1:0.87:0.92	0	0	0	0	0	0	0	0	0	0
Q6GIR3	NADPH-dependent 7-cyano-7-deazaguanine reductase	queF		0	1736300	2266800	2193200	1587200	1320000	1646000	1151700	829990	977960	1:0.73:0.48	0	0	0	0	0	0	0	0	0	0	1413700	1413700	1784100	1501800	1896800	1501300	1942400	2555400	2784400	1:1.06:1.58	0	0	0	0	0	0	0	0	0	0
Q2YU61	UPF0316 protein SAB1848c	SAB1848c		0	2289900	1470300	1489100	2564800	2623000	2582000	1318000	968710	968650	1:1.48:0.62	0	0	0	0	0	0	0	0	0	0	0	0	0	0	0	0	0	0	0	0	0	0	0	0	0	0	0	0	0	0
A0A0E1X5L5	Conserved virulence factor C	HMPREF0769_12318		0	1136900	1002800	1015700	976750	666620	832850	946550	962650	962590	1:0.78:0.91	0	0	0	0	0	0	0	0	0	0	982610	982610	779310	0	0	0	1001900	1288800	1009500	0	0	0	0	0	0	0	0	0	0	0
A0A0D1JN68	DNA-binding response regulator	yvcP		0	836340	959600	971900	1117400	934540	1151400	834130	952600	952540	1:1.16:0.99	0	0	0	0	0	0	0	0	0	0	75532000	75532000	68995000	73711000	75626000	73687000	48077000	52535000	47381000	1:1.01:0.67	0	0	0	0	0	0	0	0	0	0
A0A0E1X8G1	UbiC transcription regulator-associated domain protein	HMPREF0769_12501		0	2218700	3723900	3771600	4844700	3040500	3317900	1706000	941340	941290	1:1.15:0.37	0	0	0	0	0	0	0	0	0	0	4324600	4324600	3162500	4083300	3164800	4082000	3368200	3806700	3520200	1:0.96:0.91	0	0	0	0	0	0	0	0	0	0
A0A7U7ETW0	cysteine synthase	SAR0459		0	1386200	1102500	1116600	818340	1123000	822470	940510	936150	936090	1:0.77:0.78	0	0	0	0	0	0	0	0	0	0	0	0	0	0	0	0	0	0	0	0	0	0	0	0	0	0	0	0	0	0
Q6GCL1	Transcriptional regulatory protein LytR	lytR		0	833410	896500	907990	795140	1107100	869290	854020	921810	931030	1:1.05:1.03	0	0	0	0	0	0	0	0	0	0	0	0	0	0	0	0	0	0	0	0	0	0	0	0	0	0	0	0	0	0
A5IVD7	Membrane-associated protein TcaA	tcaA		0	0	0	0	0	0	0	0	926590	926530	0	0	0	0	0	0	0	0	0	0	0	97727000	97727000	95320000	106000000	110690000	105960000	123380000	126880000	123410000	1:1.11:1.29	0	0	0	0	0	0	0	0	0	0
A0A4T9Y8N1	Deoxyadenosine kinase / Deoxyguanosine kinase	dck		0	6057000	4792400	4853800	660200	412940	209640	347670	925690	925640	1:0.08:0.14	0	0	0	0	0	0	0	0	0	0	0	0	0	0	0	0	0	0	0	0	0	0	0	0	0	0	0	0	0	0
A0A641AD57	DNA polymerase III subunit delta	holA		0	315280	446460	450270	385770	362310	0	0	925460	925400	1:0.93:2.29	0	0	0	0	0	0	0	0	0	0	0	0	0	0	0	0	0	0	0	0	0	0	0	0	0	0	0	0	0	0
Q6G728	Urease accessory protein UreD	ureD		0	1062700	765080	774880	634230	3313200	2327800	2275000	362000	918680	1:2.41:1.37	0	0	0	0	0	0	0	0	0	0	2446500	2446500	0	3106800	0	3106300	1588700	1531500	989380	1:1.27:0.56	0	0	0	0	0	0	0	0	0	0
A0A7U7EZS7	Activator of Hsp90 ATPase homologue 1/2-like C-terminal domain-containing protein	SAI7S6_1017820		0	3392800	8551600	8661200	841490	892520	609870	871920	913740	913700	1:0.11:0.13	0	0	0	0	0	0	0	0	0	0	1625800	1625800	0	2291600	0	2291100	2241300	1644900	1650300	1:1.41:1.14	0	0	0	0	0	0	0	0	0	0
A0A0E1XA56	PTS system, glucose-like IIB component	HMPREF0769_10244		0	0	0	0	0	165550	0	0	913530	913480	0	0	0	0	0	0	0	0	0	0	0	0	0	0	0	0	0	0	0	0	0	0	0	0	0	0	0	0	0	0	0
Q6GIC2	ATP-dependent helicase/deoxyribonuclease subunit B	addB		0	511450	0	0	0	0	0	1880900	783250	878260	0	0	0	0	0	0	0	0	0	0	0	0	0	0	0	0	0	1780300	1794100	1642900	0	0	0	0	0	0	0	0	0	0	0
Q2YZ42	Oxygen regulatory protein NreC	nreC		0	2087100	2498500	2530500	2157100	3331900	1113900	1190700	874760	874700	1:0.93:0.41	0	0	0	0	0	0	0	0	0	0	1771600	1771600	1587000	2221300	2164800	2220800	1269000	1247200	1371100	1:1.29:0.76	0	0	0	0	0	0	0	0	0	0
A0A0H2WY36	Mevalonate kinase	mvk		0	4470800	2765200	2800600	1482500	1955100	1339200	665680	871400	871340	1:0.48:0.24	0	0	0	0	0	0	0	0	0	0	0	0	0	0	0	0	0	0	0	0	0	0	0	0	0	0	0	0	0	0
Q9FD84	Diphosphomevalonate decarboxylase	mvaD		0	2740300	2226300	2254800	758460	0	0	1528600	834520	834460	1:0.32:0.44	0	0	0	0	0	0	0	0	0	0	4143500	4143500	4457900	4340000	1895300	4338600	4620900	3603500	3213500	1:0.83:0.9	0	0	0	0	0	0	0	0	0	0
A0A0H3K5L3	Uncharacterized protein	NWMN_0079		0	766890	0	0	0	0	0	902230	829950	829900	0	0	0	0	0	0	0	0	0	0	0	0	0	0	0	0	0	0	0	0	0	0	0	0	0	0	0	0	0	0	0
A0A380EHA7	Uncharacterized protein	NCTC10702_02085		0	0	0	0	0	0	1356400	2011000	829410	829360	0	0	0	0	0	0	0	0	0	0	0	0	0	0	0	0	0	0	0	0	0	0	0	0	0	0	0	0	0	0	0
A0A0E1XBQ8	TagF domain protein	HMPREF0769_10779		0	0	0	0	0	0	0	1303300	811400	811350	0	0	0	0	0	0	0	0	0	0	0	0	0	0	0	0	0	0	0	0	0	0	0	0	0	0	0	0	0	0	0
A0A6A9GSC1	Lactose phosphotransferase system repressor	GAY51_01580		0	0	0	0	622350	1051400	0	1270000	808170	808120	0	0	0	0	0	0	0	0	0	0	0	816550	816550	1048500	0	1100300	0	1791500	1367900	1525300	1:1.23:1.75	0	0	0	0	0	0	0	0	0	0
A0A0D1HWZ3	Disulfide bond formation protein D	bdbD		0	1745800	1688200	1836200	825920	1089100	730320	572120	801020	800980	1:0.5:0.41	0	0	0	0	596280	862690	768650	892100	0	0	1771100	1771100	0	1606400	1645000	1606200	1403700	1345200	1142500	1:0.91:0.73	0	0	0	0	0	0	0	0	0	0
Q59803	Chorismate synthase	aroC		0	1180400	692360	701230	1580600	1121000	1598100	979340	791880	791840	1:1.67:1	0	0	0	0	0	0	0	0	0	0	2144700	2144700	1831800	1373000	1315200	1372600	1983700	2412800	1890900	1:0.66:1.03	0	0	0	0	0	0	0	0	0	0
A0A0H2WZ48	HTH hxlR-type domain-containing protein	SACOL2115		0	3756300	3999600	4050800	1837800	740670	1014200	616160	774150	774120	1:0.3:0.18	0	0	0	0	0	0	0	0	0	0	0	0	0	0	0	0	0	0	0	0	0	0	0	0	0	0	0	0	0	0
A0A0H2XHB0	Acyl-CoA dehydrogenase	SAUSA300_0177		0	0	0	0	0	0	0	1138200	763960	763920	0	0	0	0	0	0	0	0	0	0	0	2419000	2419000	2074800	1865300	0	1865000	1363900	2045400	2127600	1:0.81:0.8	0	0	0	0	0	0	0	0	0	0
A0A2W4BZ31	Uncharacterized protein	NCTC7878_00900		0	3281300	3146200	3186600	10242000	5338700	4438700	2435200	944440	719420	1:2.08:0.43	0	0	0	0	0	0	0	0	0	0	0	0	0	0	0	0	0	0	0	0	0	0	0	0	0	0	0	0	0	0
A0A0H2XIK5	Uncharacterized protein	SAUSA300_2080		0	499420	1017500	1030500	0	0	0	0	688630	688590	0	0	0	0	0	0	0	0	0	0	0	899860	899860	0	0	0	0	1967400	3152400	2304800	0	0	0	0	0	0	0	0	0	0	0
Q2FVE7	Metal-staphylopine-binding protein CntA	cntA		0	0	0	0	0	0	0	958390	609440	685050	0	0	0	0	0	0	0	0	0	0	0	0	0	0	0	0	0	0	0	0	0	0	0	0	0	0	0	0	0	0	0
A0A0D1HJG0	Nitroreductase	BN1321_180054		0	0	719610	728830	0	0	0	0	683480	683440	0	0	0	0	0	0	0	0	0	0	0	0	0	0	0	0	0	0	0	0	0	0	0	0	0	0	0	0	0	0	0
P65895	Phosphoribosylamine--glycine ligase	purD		0	0	0	0	0	0	0	712080	653530	653510	0	0	0	0	0	0	0	0	0	0	0	0	0	0	0	0	0	0	0	0	0	0	0	0	0	0	0	0	0	0	0
O32421	Probable cell wall amidase LytH	lytH		0	1458500	1964600	1984700	796360	955700	946320	1001200	649170	649130	1:0.5:0.43	0	0	0	0	0	0	0	0	0	0	1468400	1468400	1731700	1488300	1518400	1488000	1174100	1367400	1637100	1:0.96:0.9	0	0	0	0	0	0	0	0	0	0
A0A2S6D3U1	NAD-dependent protein deacetylase	cobB		0	0	0	531880	0	0	0	442720	642340	642310	0	0	0	0	0	0	0	0	0	0	0	0	0	0	0	0	0	0	0	0	0	0	0	0	0	0	0	0	0	0	0
A0A6A9GNY3	tRNA pseudouridine synthase A	truA		0	747410	1313400	1330300	1048600	726090	839180	657000	640660	640630	1:0.77:0.57	0	0	0	0	0	0	0	0	0	0	1075200000	1075200000	817490000	953140000	752900000	952830000	773700000	880860000	905040000	1:0.9:0.86	0	0	0	0	0	0	0	0	0	0
A0A0E1X6N6	Tetratricopeptide repeat protein	HMPREF0769_12059		0	2624900	3913100	3741400	1139300	1521900	622700	0	636290	636250	1:0.32:0.19	0	0	0	0	0	0	0	0	0	0	3056100	3056100	2537500	2319000	2552900	2318300	2840500	3593400	2348100	1:0.83:1.02	0	0	0	0	0	0	0	0	0	0
Q2FXV8	ATP-dependent RecD2 DNA helicase	recD2		0	479610	384920	389850	777330	0	1098900	601890	627650	627610	1:2.24:1.48	0	0	0	0	0	0	0	0	0	0	1613400	1613400	0	0	0	0	1099500	1123300	983500	0	0	0	0	0	0	0	0	0	0	0
A0A0H3JQ80	Cyclase family protein	SAV0355		0	449480	2656400	2690400	363780	432430	406030	0	616710	616670	1:0.21:0.32	0	0	0	0	0	0	0	0	0	0	0	0	0	0	0	0	0	0	0	0	0	0	0	0	0	0	0	0	0	0
A0A0E0VTN7	Anaerobic ribonucleoside-triphosphate reductase	ST398NM01_2664		0	0	0	0	2662200	1619700	1567500	0	613480	613460	0	0	0	0	0	0	0	0	0	0	0	1420600	1420600	0	1831000	1011700	1830500	1118500	2123100	1360300	1:1.1:1.08	0	0	0	0	0	0	0	0	0	0
Q99S48	Energy-coupling factor transporter ATP-binding protein EcfA2	ecfA2		0	0	0	0	0	0	0	0	612420	612380	0	0	0	0	0	0	0	0	0	0	0	0	0	0	0	0	0	480720	386820	411350	0	0	0	0	0	0	0	0	0	0	0
A5IPI5	Putative N-acetylmannosamine-6-phosphate 2-epimerase	nanE		0	0	736750	746190	527500	328420	452190	671480	611480	611450	1:0.59:0.85	0	0	0	0	0	0	0	0	0	0	0	0	0	0	0	0	0	0	0	0	0	0	0	0	0	0	0	0	0	0
Q6GBJ0	Putative glycosyltransferase TagX	tagX		0	998510	0	0	1415100	1190200	1145700	817410	608770	608730	1:1.25:0.68	0	0	0	0	0	0	0	0	0	0	1926000	1926000	0	2227300	2639300	2226600	1806100	2444800	1820400	1:1.23:1.05	0	0	0	0	0	0	0	0	0	0
A0A0E1X9W0	Carnitine transport ATP-binding protein OpuCA	HMPREF0769_11575		0	0	1273400	1289800	0	0	0	0	598700	598660	0	0	0	0	0	0	0	0	0	0	0	0	0	871670	0	0	0	1342500	1261700	608590	0	0	0	0	0	0	0	0	0	0	0
A7X4P6	Antitoxin MazE	mazE		0	0	0	0	0	0	0	0	587840	587800	0	0	0	0	0	0	0	0	0	0	0	0	0	0	0	0	0	0	0	0	0	0	0	0	0	0	0	0	0	0	0
A0A0D1H8L2	XRE family transcriptional regulator	GAY54_07480		0	1573100	2633400	2667200	1081400	0	0	574930	586670	586650	1:0.47:0.25	0	0	0	0	0	0	0	0	0	0	0	0	0	0	0	0	0	0	0	0	0	0	0	0	0	0	0	0	0	0
A0A1D4Q690	Alkyl hydroperoxide reductase protein C	ahpC_2		0	0	0	0	4614900	8695100	4562200	0	571970	571940	0	0	0	0	0	0	0	0	0	0	0	0	0	0	0	0	0	0	0	0	0	0	0	0	0	0	0	0	0	0	0
A0A6B0CEA5	GNAT family N-acetyltransferase	GO941_13680		0	0	1022700	1035800	0	0	0	1868900	570090	570060	0	0	0	0	0	0	0	0	0	0	0	0	0	0	0	0	0	0	0	0	0	0	0	0	0	0	0	0	0	0	0
A0A0E1XMF3	Oxidoreductase, aldo/keto reductase family protein	HMPREF0769_10953	cytoplasm	0	3902700	2773200	2808700	15816000	16947000	13688000	2048600	552110	552080	1:4.9:0.33	10937800	9381000	0	4487200	3825100	6689800	6860900	7337000	6833500	1:0.49:0.69	18435000	18435000	15233000	20797000	22120000	20790000	15119000	16661000	15670000	1:1.22:0.91	0	0	0	0	0	0	0	0	0	0
A5IW58	HTH-type transcriptional regulator ArcR	arcR		0	0	0	0	4964400	3030700	3754000	1044700	518490	518460	0	0	0	0	0	0	0	0	0	0	0	5203400	5203400	3654300	4977900	5641400	4976300	6709600	6526400	6520100	1:1.11:1.41	0	0	0	0	0	0	0	0	0	0
A0A380ELL8	Telomeric repeat-binding factor 2	NCTC10702_02814		0	0	2519100	2540600	0	0	0	0	509240	509210	0	0	0	0	0	0	0	0	0	0	0	0	0	0	0	0	0	0	0	0	0	0	0	0	0	0	0	0	0	0	0
A0A7U7IEI9	Probable cell wall hydrolase LytN	lytN		0	0	0	0	0	0	0	0	507310	507270	0	0	0	0	0	0	0	0	0	0	0	0	0	0	0	0	0	0	0	0	0	0	0	0	0	0	0	0	0	0	0
Q2G2M2	Phosphatidylglycerol lysyltransferase	mprF		0	1320600	883690	895010	2788600	2113500	2281600	2059600	492450	492420	1:2.32:0.98	0	0	0	0	0	0	0	0	0	0	1866600	1866600	1603100	1589800	0	1589400	2207900	2823100	2352800	1:0.89:1.38	0	0	0	0	0	0	0	0	0	0
A0A068A2G4	LysR family transcriptional regulator	gltC		0	0	0	0	1288200	0	0	0	486200	486170	0	0	0	0	0	0	0	0	0	0	0	1530700	1530700	1460000	1446500	1327000	1446200	1296100	1254600	980680	1:0.93:0.78	0	0	0	0	0	0	0	0	0	0
A0A0U1MYU8	5-methyltetrahydropteroyltriglutamate--homocysteine methyltransferase	metE		0	1084000	948500	960650	0	0	0	329880	483470	483440	0	0	0	0	0	0	0	0	0	0	0	0	0	0	0	0	0	0	0	0	0	0	0	0	0	0	0	0	0	0	0
Q9RDT2	YycH protein	yycH		0	0	328020	332220	866270	0	735850	1120700	447270	447240	1:2.43:2.03	0	0	0	0	0	0	0	0	0	0	0	0	0	0	0	0	0	0	0	0	0	0	0	0	0	0	0	0	0	0
P0C000	Response regulator ArlR	arlR		0	0	0	0	0	0	0	0	422590	422570	0	0	0	0	0	0	0	0	0	0	0	0	0	0	0	0	0	0	0	0	0	0	0	0	0	0	0	0	0	0	0
A0A7U7EWT5	HTH-type transcriptional regulator NorG	SAR2593		0	0	385400	388680	0	0	0	0	408300	408280	0	0	0	0	0	0	0	0	0	0	0	0	0	0	0	0	0	0	0	0	0	0	0	0	0	0	0	0	0	0	0
A5IQT4	Protein NrdI	nrdI		0	248820	100160	101120	2218300	2861600	2178600	441650	365570	365550	1:16.13:2.61	0	0	0	0	0	0	0	0	0	0	2405500	2405500	1730500	3213900	3250900	3212900	2230500	2059100	2541400	1:1.48:1.04	0	0	0	0	0	0	0	0	0	0
A0A0D1HIZ0	Allophanate hydrolase	kipI_1		0	1415700	1066500	1080200	2182700	1832200	1709700	0	337900	337880	1:1.61:0.28	0	0	0	0	0	0	0	0	0	0	2461200	2461200	2131100	2353000	0	2352200	2572800	2629100	2204500	1:1:1.05	0	0	0	0	0	0	0	0	0	0
Q2FJI9	Probable inorganic carbon transporter subunit DabA	dabA		0	1947100	1638500	1659400	5634300	4407400	5229100	797210	299910	299890	1:2.91:0.27	0	0	0	0	0	0	0	0	0	0	7747700	7747700	8309500	8411400	7839800	8408700	6012900	6740100	7207400	1:1.04:0.84	0	0	0	0	0	0	0	0	0	0
P81297	Staphostatin A	sspp		0	2865700	3928300	3978600	0	0	0	0	295290	295270	0	0	0	0	0	0	0	0	0	0	0	0	0	0	0	0	0	0	0	0	0	0	0	0	0	0	0	0	0	0	0
A0A0E1XEF2	Transcriptional regulator, MerR family	HMPREF0769_10952		0	0	454750	460580	324810	0	0	0	0	294540	1:0.71:0.64	0	0	0	0	0	0	0	0	0	0	783000	783000	0	0	0	0	1561900	1270200	1210800	0	0	0	0	0	0	0	0	0	0	0
A0A0E1XAM2	Putative phage tail component domain protein	HMPREF0769_10441		0	764210	604360	609510	0	0	0	0	289280	289260	0	0	0	0	0	0	0	0	0	0	0	0	0	0	0	0	0	0	0	0	0	0	0	0	0	0	0	0	0	0	0
A0A0E1XBK1	Pseudouridine-5-phosphate glycosidase	psuG		0	0	0	0	0	0	0	0	216270	216260	0	0	0	0	0	0	0	0	0	0	0	0	0	0	0	0	0	0	0	0	0	0	0	0	0	0	0	0	0	0	0
A0A7U7ICT2	Acetyltransferase	SAR1431		0	1919700	6864900	6952900	0	145760	0	0	86500	86496	1:0.03:0.02	0	0	0	0	0	0	0	0	0	0	0	0	0	0	0	0	0	0	0	0	0	0	0	0	0	0	0	0	0	0
A5IU10	UPF0342 protein SaurJH9_1898	SaurJH9_1898		0	0	0	0	0	0	0	0	0	0	0	0	0	0	0	0	0	0	0	0	0	651440000	651440000	592230000	694010000	697080000	693780000	448090000	416280000	363360000	1:1.1:0.65	0	0	0	0	0	0	0	0	0	0
A0A7Z1MZZ1	Oxidoreductase (Fragment)	CV021_12650		0	0	0	0	0	0	0	0	0	0	0	0	0	0	0	0	0	0	0	0	0	314660000	314660000	348570000	495040000	283800000	494960000	242770000	299470000	214640000	1:1.3:0.77	0	0	0	0	0	0	0	0	0	0
E0A8T2	ScaC (Fragment)	scaD		0	0	0	0	0	0	0	0	0	0	0	0	0	0	0	0	0	0	0	0	0	453220000	453220000	438390000	485600000	393630000	485440000	246120000	252620000	246580000	1:1.01:0.55	0	0	0	0	0	0	0	0	0	0
A0A5S9I419	Bifunctional autolysin	atl	Secreted	0	0	0	0	0	0	0	0	0	0	0	42500000	42242000	46822000	292100000	348220000	322110000	739270000	683580000	713040000	1:7.32:16.23	421430000	421430000	450750000	441320000	444020000	441180000	241830000	243530000	241750000	1:1.03:0.56	0	0	0	0	0	0	0	0	0	0
A0A113PYE0	Glyoxalase/bleomycin resistance/extradiol dioxygenase family protein	EIG94_07650		0	0	0	0	0	0	0	0	0	0	0	71794000	50414000	81470000	77287000	85157000	87733000	7577600	12809000	74139000	1:1.23:0.46	239770000	239770000	209740000	206470000	216650000	206400000	139030000	123030000	101750000	1:0.91:0.53	0	0	0	0	0	0	0	0	0	0
Q6GDH0	Carbamate kinase 2	arcC2	cytoplasm	0	0	0	0	0	0	0	0	0	0	0	8043400	5353600	0	12076000	14823000	13765000	5428000	9024800	7456400	1:2.02:1.09	175530000	175530000	153390000	136580000	181630000	136540000	180580000	168410000	147480000	1:0.9:0.98	0	0	0	0	0	0	0	0	0	0
Q6GJR0	UPF0355 protein MRSA252	SAR0405	cytoplasm	0	0	0	0	0	0	0	0	0	0	0	0	0	0	0	0	0	0	0	0	0	81412000	81412000	84723000	92850000	96718000	92820000	46399000	50897000	50947000	1:1.14:0.6	0	0	0	0	0	0	0	0	0	0
A0A5S9EU67	Putative leukocidin-like protein 2	TMSFP482_19080		0	0	0	0	0	0	0	0	0	0	0	0	0	0	0	0	0	0	0	0	0	60950000	60950000	74481000	73080000	67982000	73056000	31654000	37571000	32943000	1:1.09:0.52	0	0	0	0	0	0	0	0	0	0
A0A0E1XDG3	RelA/SpoT domain protein	HMPREF0769_10647		0	0	0	0	0	0	0	0	0	0	0	0	0	0	0	0	0	0	0	0	0	41522000	41522000	44292000	66043000	57209000	66022000	50209000	48825000	48097000	1:1.49:1.16	0	0	0	0	0	0	0	0	0	0
A6QIV6	Uracil phosphoribosyltransferase	upp		0	0	0	0	0	0	0	0	0	0	0	0	0	0	0	0	0	0	0	0	0	64043000	64043000	65823000	57579000	67661000	57560000	76310000	67317000	67801000	1:0.94:1.09	0	0	0	0	0	0	0	0	0	0
A0A0H3JRM5	CYTH domain-containing protein	SAV1004		0	0	0	0	0	0	0	0	0	0	0	0	0	0	0	0	0	0	1819500	2469300	0	45888000	45888000	66912000	57465000	31586000	57446000	30090000	24399000	25791000	1:0.92:0.51	0	0	0	0	0	0	0	0	0	0
A0A0D1GNJ9	DUF47 domain-containing protein	ykaA		0	0	0	0	0	0	0	0	0	0	0	0	0	0	0	0	0	0	0	0	0	41663000	41663000	46030000	49016000	41923000	49000000	36547000	35292000	38152000	1:1.08:0.85	0	0	0	0	0	0	0	0	0	0
A0A380DKH7	Acid phosphatase	NCTC5664_00523		0	0	0	0	0	0	0	0	0	0	0	0	0	0	0	0	0	0	0	0	0	37161000	37161000	42749000	44082000	36693000	44068000	23722000	23849000	25934000	1:1.07:0.63	0	0	0	0	0	0	0	0	0	0
A0A2X2M3I7	Leukocidin S subunit	NCTC7878_02747	extracellular region	0	0	0	0	0	0	0	0	0	0	0	2067000	7226800	3974600	46887000	42331000	39072000	51436000	52745000	57829000	1:9.67:12.21	49078000	49078000	31580000	42332000	21524000	42318000	34467000	34519000	31675000	1:0.82:0.78	0	0	0	0	0	0	0	0	0	0
Q4W8L0	Acetoacetyl-CoA thiolase	thlA		0	0	0	0	0	0	0	0	0	0	0	0	0	0	0	0	0	0	0	0	0	25393000	25393000	43519000	40612000	39496000	40606000	19830000	19078000	10325000	1:1.28:0.52	0	0	0	0	0	0	0	0	0	0
A0A6B3IRM1	Penicillin-binding protein	G0004_10960		0	0	0	0	0	0	0	0	0	0	0	0	0	0	0	0	0	0	0	0	0	34267000	34267000	35821000	38542000	37266000	38530000	25385000	25551000	26918000	1:1.1:0.75	0	0	0	0	0	0	0	0	0	0
Q6GGW9	Alanine dehydrogenase 1	ald1		0	0	0	0	0	0	0	0	0	0	0	0	0	0	0	0	0	0	0	0	0	33733000	33733000	40911000	37727000	37763000	37714000	44446000	46541000	47351000	1:1.04:1.28	0	0	0	0	0	0	0	0	0	0
A0A6G4N3V1	Na+/H+ antiporter subunit E	G0Y31_04575		0	31071000	0	50787000	30581000	60932000	37078000	0	0	0	0	0	0	0	0	0	0	0	0	0	0	21349000	21349000	16550000	33858000	0	33849000	14385000	15947000	20439000	1:1.71:0.86	0	0	0	0	0	0	0	0	0	0
P65828	Hypoxanthine-guanine phosphoribosyltransferase	hpt		0	0	0	0	0	0	0	0	0	0	0	0	0	0	0	0	0	0	0	0	0	26413000	26413000	26701000	31635000	27758000	31625000	36176000	39281000	40663000	1:1.14:1.46	0	0	0	0	0	0	0	0	0	0
Q7A5Z4	Uncharacterized protein SA1069	SA1069		0	0	0	0	0	0	0	0	0	0	0	0	0	0	0	0	0	0	0	0	0	33937000	33937000	29436000	31524000	30737000	31514000	28419000	27824000	27366000	1:0.96:0.86	0	0	0	0	0	0	0	0	0	0
A0A7D3V6G7	Beta-lactamase	blaZ		0	0	0	0	0	0	0	0	0	0	0	0	0	0	0	0	0	0	0	0	0	36916000	36916000	33120000	31093000	17830000	31088000	29412000	16659000	27523000	1:0.75:0.69	0	0	0	0	0	0	0	0	0	0
A0A122QLV0	Proline dipeptidase	NCTC7878_03272		0	0	0	0	0	0	0	0	0	0	0	0	0	0	0	0	0	0	0	0	0	30352000	30352000	24290000	31020000	26842000	31010000	28995000	36437000	35571000	1:1.05:1.19	0	0	0	0	0	0	0	0	0	0
A0A0H2WZ16	16S rRNA m5C967 methyltransferase	sun		0	0	0	0	0	0	0	0	0	0	0	0	0	0	0	0	0	0	0	0	0	25305000	25305000	25869000	30198000	30309000	30188000	22768000	26276000	25233000	1:1.19:0.97	0	0	0	0	0	0	0	0	0	0
A0A0U1MPV4	Putative tRNA binding protein	ytpR		0	0	0	0	0	0	0	0	0	0	0	15195000	11848000	27830000	4046100	4885300	4262300	1252100	2652200	1837500	1:0.24:0.1	21260000	21260000	16120000	24140000	22230000	24132000	18390000	19793000	18373000	1:1.2:0.96	0	0	0	0	0	0	0	0	0	0
Q6GIN0	Phosphatidylglycerol--prolipoprotein diacylglyceryl transferase	lgt		0	1520400	873360	884550	3160200	3605800	2689000	491820	0	0	1:2.88:0.45	0	0	0	0	0	0	0	0	0	0	15996000	15996000	12561000	22173000	20876000	22166000	8846000	11437000	11470000	1:1.46:0.71	0	0	0	0	0	0	0	0	0	0
A0A0E1X670	30S ribosomal protein S15	rpsO		0	40859000	3319000	3361500	19996000	14841000	12981000	13406000	0	0	1:1.01:0.85	0	0	0	0	0	0	0	0	0	0	17878000	17878000	10627000	20587000	41571000	20580000	56786000	24663000	29342000	1:1.78:2.39	0	0	0	0	0	0	0	0	0	0
A0A5S9EU48	VOC family protein	TMSFP482_10920		0	0	0	0	0	0	0	0	0	0	0	0	0	0	0	0	0	0	0	0	0	29343000	29343000	28780000	19349000	15809000	19343000	29628000	29060000	31683000	1:0.62:1.03	0	0	0	0	0	0	0	0	0	0
A0A7U7ICL9	Lipoate--protein ligase	SAR0997	cytoplasm	0	0	0	0	0	0	0	0	0	0	0	11108400	3536200	6191600	0	1089600	1488900	902710	1074000	1512500	1:0.19:0.17	18550000	18550000	18655000	18684000	20174000	18678000	15466000	17171000	17768000	1:1.03:0.9	0	0	0	0	0	0	0	0	0	0
A0A0E1X923	Staphopain A	sspP	Secreted	0	0	0	0	0	0	0	0	0	0	0	99018000	118376000	96974000	182670000	328030000	235420000	315510000	343900000	407570000	1:2.37:3.39	9058600	9058600	13125000	17134000	14792000	17128000	19703000	14040000	14471000	1:1.57:1.54	0	0	0	0	0	0	0	0	0	0
A0A2X2K0S3	SceD-like transglycosylase, biomarker for vancomycin-intermediate strains	sceD_1		0	0	0	0	12571000	13221000	12806000	0	0	0	0	28084000	35122000	34110000	11381000	10850000	12033000	13592000	16043000	11991000	1:0.35:0.43	14477000	14477000	10490000	16074000	13867000	16069000	8380800	9448100	10444000	1:1.17:0.72	11585400	11585400	12464000	18202000	18202000	18202000	0	0	0	0
A0A2X2K2G7	Esterase/lipase	mlhB_2		0	0	0	0	0	0	0	0	0	0	0	0	0	0	0	0	0	0	0	0	0	17823000	17823000	17119000	14989000	14727000	14984000	15449000	14750000	18010000	1:0.85:0.91	0	0	0	0	0	0	0	0	0	0
A0A380DWS1	Metallo-beta-lactamase superfamily protein	ytnP		0	0	0	0	0	0	0	0	0	0	0	0	1582600	0	0	0	0	2796500	1155300	3043800	0	14266000	14266000	15943000	14870000	13136000	14865000	11589000	13114000	13166000	1:0.96:0.85	0	0	0	0	0	0	0	0	0	0
Q2FYR2	Aminoacyltransferase FemA	femA		0	0	0	0	0	0	0	0	0	0	0	0	0	0	0	0	0	0	0	0	0	16570000	16570000	15760000	14818000	18167000	14813000	14218000	12443000	13074000	1:0.98:0.81	0	0	0	0	0	0	0	0	0	0
A0A166J0R2	ThiJ/PfpI family protein	yhbO		0	0	0	0	0	0	0	0	0	0	0	0	0	0	0	0	0	0	0	0	0	26699000	26699000	28482000	14548000	20840000	14543000	16566000	16865000	16632000	1:0.61:0.61	0	0	0	0	0	0	0	0	0	0
A0A0E1XD84	Pyridoxamine 5'-phosphate oxidase family protein	HMPREF0769_10765		0	0	0	0	0	0	0	0	0	0	0	0	0	0	0	0	0	0	0	0	0	14731000	14731000	12426000	14387000	7750800	14382000	38957000	29246000	27742000	1:0.87:2.29	0	0	0	0	0	0	0	0	0	0
A0A0E1XBV9	DUF1641 domain-containing protein	HMPREF0769_10846		0	0	0	0	0	0	0	0	0	0	0	0	0	0	0	0	0	0	1770000	1339600	0	15501000	15501000	13581000	14357000	12903000	14353000	14394000	13851000	15340000	1:0.93:0.98	0	0	0	0	0	0	0	0	0	0
Q6GCA6	Single-stranded DNA-binding protein 2	ssb2		0	0	0	0	0	0	0	0	0	0	0	0	0	0	0	0	0	0	0	0	0	12270000	12270000	11811000	12993000	11982000	12989000	11343000	12432000	12909000	1:1.04:1.01	0	0	0	0	0	0	0	0	0	0
A0A384ZN40	Elongation factor Tu	tufA		0	0	0	0	0	0	0	0	0	0	0	0	0	0	0	0	0	0	0	0	0	12873000	12873000	11814000	12864000	11841000	12860000	12528000	12539000	13888000	1:1:1.04	0	0	0	0	0	0	0	0	0	0
A0A114BVU9	Site-specific DNA-methyltransferase (adenine-specific)	hsdM		0	0	0	0	0	0	0	0	0	0	0	0	0	0	0	0	0	0	0	0	0	11053000	11053000	15906000	12329000	10220000	12325000	10782000	12394000	12598000	1:0.92:0.94	0	0	0	0	0	0	0	0	0	0
A0A2X2M2I7	Formate dehydrogenase	NCTC7878_00244		0	0	0	0	0	0	0	0	0	0	0	0	0	0	0	0	0	0	0	0	0	11497000	11497000	13942000	11317000	11414000	11314000	12662000	12286000	12962000	1:0.92:1.03	0	0	0	0	0	0	0	0	0	0
A0A0E1X9M0	NmrA family protein	HMPREF0769_10059		0	0	0	0	0	0	0	0	0	0	0	0	0	0	0	0	0	0	0	0	0	11168000	11168000	8125400	10916000	8859000	10913000	15849000	15351000	15266000	1:1.01:1.53	0	0	0	0	0	0	0	0	0	0
Q5HH88	Tryptophan--tRNA ligase	trpS		0	0	0	0	0	0	0	0	0	0	0	0	0	0	0	0	0	0	0	0	0	8472100	8472100	11346000	10852000	9927600	10849000	11498000	13140000	12484000	1:1.12:1.31	0	0	0	0	0	0	0	0	0	0
A0A5S9C732	Hsp20-like protein	TMSFP482_22580		0	0	0	0	0	0	0	0	0	0	0	0	0	0	0	0	0	0	0	0	0	13531000	13531000	7584300	10794000	13787000	10791000	10965000	11384000	10898000	1:1.02:0.96	0	0	0	0	0	0	0	0	0	0
A0A0E1XA05	Glycosyltransferase, group 2 family protein	HMPREF0769_10226		0	0	0	0	0	0	0	0	0	0	0	0	0	0	0	0	0	0	0	0	0	9759400	9759400	8569800	10528000	9310200	10525000	8908200	10156000	8403600	1:1.08:0.98	0	0	0	0	0	0	0	0	0	0
A0A0E1X4N5	DUF4930 family protein	HMPREF0769_12030		0	0	0	0	0	0	0	0	0	0	0	0	0	0	0	0	0	0	0	0	0	8621200	8621200	5519900	9359600	9945500	9356500	5791900	6529200	5326600	1:1.26:0.78	0	0	0	0	0	0	0	0	0	0
A0A5C8X4Q4	Bi-component leukocidin LukGH subunit G (Fragment)	lukG		0	0	0	0	9009600	6808200	0	0	0	0	0	0	0	0	0	0	0	0	0	0	0	6987400	6987400	11667000	8992300	6159500	8989300	9432600	9878800	11260000	1:0.94:1.19	0	0	0	0	0	0	0	0	0	0
A0A0U1MSC1	Protease synthase and sporulation negative regulatory protein PAI 1	paiA		0	0	0	0	0	0	0	0	0	0	0	0	0	0	0	0	0	0	0	0	0	9585700	9585700	8786600	8719100	9354800	8716300	9664400	8791900	10103000	1:0.96:1.02	0	0	0	0	0	0	0	0	0	0
A0A0E1XA93	Hydrolase, alpha/beta domain protein	HMPREF0769_11720		0	0	0	0	0	0	0	0	0	0	0	0	0	0	0	0	0	0	0	0	0	6765700	6765700	6518600	8463900	8651600	8461200	9236700	7696700	9024000	1:1.28:1.29	0	0	0	0	0	0	0	0	0	0
A0A229LX65	Large-conductance mechanosensitive channel	mscL		0	0	0	0	0	0	0	0	0	0	0	0	0	0	0	0	0	0	0	0	0	8784500	8784500	8070400	8192700	9794300	8190500	8990400	9610700	7719700	1:1.02:1.03	0	0	0	0	0	0	0	0	0	0
A0A2X2K3E5	(R,R)-butanediol dehydrogenase	butA_2		0	0	0	0	2867200	6089900	3197100	0	0	0	0	0	0	0	0	0	0	0	0	0	0	4068300	4068300	6623200	7805400	9467000	7802900	1544700	2240000	2682300	1:1.7:0.44	0	0	0	0	0	0	0	0	0	0
A0A380DR43	SCP family extracellular protein	NCTC6133_01711		0	0	0	0	0	0	0	0	0	0	0	0	0	0	0	0	0	0	0	0	0	7110400	7110400	7340800	7498100	7162000	7495600	4452100	4490900	4778400	1:1.03:0.64	0	0	0	0	0	0	0	0	0	0
X5E0H3	Uncharacterized protein	ACR79_01410		0	0	0	0	0	0	0	0	0	0	0	0	0	0	0	0	0	0	0	0	0	5628900	5628900	4836200	7403100	4298600	7400700	1334800	1258600	1554100	1:1.19:0.26	0	0	0	0	0	0	0	0	0	0
A0A380E105	Tellurite resistance protein	yoaE		0	1145800	0	0	823430	988440	893690	0	0	0	0	0	0	0	0	0	0	0	0	0	0	6574600	6574600	6249600	7348300	6615700	7345900	6545900	6319100	5895600	1:1.1:0.97	0	0	0	0	0	0	0	0	0	0
Q9K386	Triosephosphate isomerase	tpi		0	0	0	0	0	0	0	0	0	0	0	0	0	0	0	0	0	0	0	0	0	0	0	0	6890600	6299200	6888400	0	0	0	0	0	0	0	0	0	0	0	0	0	0
A0A6A8FZT6	DUF1292 domain-containing protein	GF572_08675		0	0	0	0	2765100	5328400	7132700	0	0	0	0	0	0	0	0	0	0	0	0	0	0	9127200	9127200	11154000	6867600	9790400	6865300	2477900	2368500	1735900	1:0.8:0.22	0	0	0	0	0	0	0	0	0	0
A0A380DLM3	Cell-division initiation protein	NCTC5664_00171		0	3125500	2554400	2587100	0	0	0	1999800	0	0	0	0	0	0	0	0	0	0	0	0	0	13109000	13109000	6054300	6309900	6577700	6308900	3591700	2406000	4056100	1:0.59:0.31	0	0	0	0	0	0	0	0	0	0
A0A641ABM2	HU family DNA-binding protein	D7S40_03100		0	0	518440	521750	0	0	0	2798200	0	0	0	0	0	0	0	0	0	0	0	0	0	0	0	0	6244100	0	6242800	9126300	17284000	16297000	0	0	0	0	0	0	0	0	0	0	0
Q6GBJ3	Teichoic acids export ATP-binding protein TagH	tagH		0	0	0	0	0	0	0	0	0	0	0	0	0	0	0	0	0	0	0	0	0	6871300	6871300	5343500	6196200	5406200	6194200	7049800	7947400	6696200	1:0.93:1.14	0	0	0	0	0	0	0	0	0	0
D2J844	Replication protein	SAP039A_005		0	0	0	0	0	0	0	0	0	0	0	0	0	0	0	0	0	0	0	0	0	6300000	6300000	5816100	6036100	6612000	6034100	5182500	5480900	4528400	1:1.01:0.82	0	0	0	0	0	0	0	0	0	0
A0A380DQL4	Phosphoenolpyruvate-protein phosphotransferase of PTS system	ptsI_5		0	0	0	0	0	0	0	0	0	0	0	0	0	0	0	0	0	0	0	0	0	3447500	3447500	6379700	6008400	9182600	6007100	3503500	2671200	3659200	1:1.6:0.74	0	0	0	0	0	0	0	0	0	0
A0A0E1XEA0	RND transporter, HAE1/HME family, permease protein	HMPREF0769_10897		0	0	0	0	0	0	0	0	0	0	0	0	0	0	0	0	0	0	0	0	0	5210600	5210600	5405500	5937800	7516400	5935800	4664700	5587800	4773500	1:1.23:0.95	0	0	0	0	0	0	0	0	0	0
A5IRH5	Adapter protein MecA	mecA		0	5626400	8550600	8660200	2091500	4049300	3430200	701700	0	0	1:0.42:0.09	0	0	0	0	0	0	0	0	0	0	5100000	5100000	4625000	5933900	4574200	5932000	3754600	3448100	2988700	1:1.11:0.69	0	0	0	0	0	0	0	0	0	0
Q2G2F4	ATP synthase subunit a	atpB		0	3795400	1132000	1146500	2946100	4598600	3962900	0	0	0	0	0	0	0	0	0	0	0	0	0	0	5174900	5174900	5872800	5921300	5107800	5919700	0	4408900	4302100	1:1.04:0.81	0	0	0	0	0	0	0	0	0	0
A0A0H2XKF5	YdhG-like domain-containing protein	SAUSA300_2394		0	0	0	0	0	0	0	0	0	0	0	0	0	0	0	0	0	0	0	0	0	4549800	4549800	3473200	5889000	5229100	5887100	5130000	6238300	6401600	1:1.35:1.41	0	0	0	0	0	0	0	0	0	0
A0A2X2JW12	Cardiolipin synthase	cls_1		0	0	0	0	0	0	0	0	0	0	0	0	0	0	0	0	0	0	0	0	0	5473800	5473800	5720300	5384000	6988800	5382500	5224300	6718400	5520600	1:1.07:1.05	0	0	0	0	0	0	0	0	0	0
Q2G071	Fe/B12 periplasmic-binding domain-containing protein	SAOUHSC_00749		0	0	0	0	0	0	0	0	0	0	0	0	0	0	0	0	0	0	0	0	0	3980300	3980300	4968900	5144800	4458400	5143100	3160300	3618400	3401600	1:1.14:0.79	0	0	0	0	0	0	0	0	0	0
A0A5S9C473	DNA polymerase beta	TMSFP482_10290		0	0	0	0	0	0	0	0	0	0	0	0	0	0	0	0	0	0	0	0	0	4513700	4513700	6515600	5124600	5150700	5122900	7578100	13823000	10310000	1:0.99:2.04	0	0	0	0	0	0	0	0	0	0
C7BUR8	Surface antigen SasC	sasC		0	0	0	0	0	0	0	0	0	0	0	0	0	0	0	0	0	0	0	0	0	7614700	7614700	0	4945900	0	4944800	10014000	9320200	10298000	1:0.65:1.3	0	0	0	0	0	0	0	0	0	0
A0A0E1XAD4	Bacillithiol biosynthesis deacetylase BshB2	bshB2		0	0	0	0	0	0	0	0	0	0	0	0	0	0	0	0	0	0	0	0	0	4497800	4497800	3885800	4788600	4383300	4787000	2125700	2658500	2988000	1:1.08:0.6	0	0	0	0	0	0	0	0	0	0
A0A0H3JT27	Similar to Zn-binding lipoprotein adcA	SAV2406		0	0	0	0	0	0	0	0	0	0	0	0	0	0	0	0	0	0	0	0	0	4114100	4114100	4178400	4775100	5106400	4773500	4062700	3072200	3856700	1:1.18:0.89	0	0	0	0	0	0	0	0	0	0
A0A7U7F007	Probable nitrate transporter NarT	narK		0	0	0	0	0	0	0	0	0	0	0	0	0	0	0	0	0	0	0	0	0	4780700	4780700	0	4743000	6343700	4741500	0	4331000	6376900	1:1.1:1.12	0	0	0	0	0	0	0	0	0	0
A0A0H2XI11	Phosphate starvation-induced protein, PhoH family	phoH		0	0	0	0	0	0	0	0	0	0	0	0	0	0	0	0	0	0	0	0	0	4107200	4107200	4257400	4727900	4204800	4726400	4930500	4304300	3553700	1:1.1:1.03	0	0	0	0	0	0	0	0	0	0
A0A380E1Z2	Ribonucleotide-diphosphate reductase subunit alpha	nrdE_1		0	821830	665580	674110	3477700	3507600	2978200	0	0	0	0	0	0	0	0	0	0	0	0	0	0	3979600	3979600	2267700	4720900	2578600	4719400	3589000	4814800	3615400	1:1.18:1.18	0	0	0	0	0	0	0	0	0	0
D2J724	Resolvase/integrase Bin	bin		0	0	0	0	0	0	0	0	0	0	0	0	0	0	0	0	0	0	0	0	0	3729100	3729100	2956200	4687300	4093900	4685800	0	757540	495150	1:1.29:0.18	0	0	0	0	0	0	0	0	0	0
A0A0E1X8Z6	Class I SAM-dependent rRNA methyltransferase	HMPREF0769_12701		0	0	0	0	0	0	0	0	0	0	0	0	0	0	0	0	0	0	0	0	0	4867900	4867900	4801100	4650600	3718100	4649000	5762100	5202300	5531100	1:0.9:1.13	0	0	0	0	0	0	0	0	0	0
A0A0E1X9Z6	Cytosolic protein	HMPREF0769_10184		0	0	0	0	0	0	0	0	0	0	0	0	0	0	0	0	0	0	0	0	0	2972500	2972500	0	4648100	0	4646600	3110900	2056200	1550100	1:1.56:0.75	0	0	0	0	0	0	0	0	0	0
A0A1D4TDU8	Mnh complex subunit D1	mnhD		0	0	0	0	0	0	0	0	0	0	0	0	0	0	0	0	0	0	0	0	0	3373500	3373500	3104800	4626900	3684800	4625600	3323500	2990800	3607800	1:1.31:1.01	0	0	0	0	0	0	0	0	0	0
A0A0Z3MIZ3	HesA/moeB/thiF family protein	moeB_2		0	0	0	0	0	0	0	0	0	0	0	0	0	0	0	0	0	0	0	0	0	4386900	4386900	5929400	4440600	3776300	4439200	4107900	4181300	4071200	1:0.86:0.84	0	0	0	0	0	0	0	0	0	0
Q2FYF3	YpdA family bacillithiol disulfide reductase	SAOUHSC_01499		0	0	0	0	0	0	0	0	0	0	0	0	0	0	0	0	0	0	0	0	0	4596900	4596900	4513000	4211900	2568900	4210500	6653400	5421800	6126900	1:0.8:1.33	0	0	0	0	0	0	0	0	0	0
A0A5S9I5A2	Carboxylic ester hydrolase	TMSFP482_23200		0	0	0	0	1087000	4886400	8293800	0	0	0	0	0	0	0	0	0	0	0	0	0	0	6919200	6919200	5546900	4091300	58156000	4090600	0	0	0	0	0	0	0	0	0	0	0	0	0	0
A0A2X2KIX1	7-cyano-7-deazaguanine synthase	queC		0	1727100	1297300	1313900	2646000	2306700	2345500	0	0	0	0	0	0	0	0	0	0	0	0	0	0	3854600	3854600	4790800	3908600	3316700	3907400	3975300	4932800	5264600	1:0.89:1.13	0	0	0	0	0	0	0	0	0	0
A0A0U1MHP1	TIGR01777 family protein	BN1321_180015		0	0	0	0	0	0	0	0	0	0	0	0	0	0	0	0	0	0	0	0	0	3130100	3130100	3240600	3857400	2264200	3856200	3649200	3544400	3498000	1:1.05:1.13	0	0	0	0	0	0	0	0	0	0
A0A6B0BQV8	DegV family EDD domain-containing protein (Fragment)	GO793_14325		0	0	0	0	0	0	0	0	0	0	0	0	0	0	0	0	0	0	0	0	0	4286500	4286500	1925400	3806500	0	3805200	7516200	5733600	7068900	1:1.09:1.94	0	0	0	0	0	0	0	0	0	0
A0A0E1X6X0	DHHA1 domain protein	HMPREF0769_11986		0	0	0	0	0	0	0	0	0	0	0	0	0	0	0	0	0	0	0	0	0	8475300	8475300	6982300	3714100	2289500	3713200	16072000	13005000	34010000	1:0.41:2.64	0	0	0	0	0	0	0	0	0	0
A6TZN3	Peptide chain release factor 2	prfB		0	5709300	4561800	4620200	2517900	2890400	3111300	1186500	0	0	1:0.57:0.24	0	0	0	0	0	0	0	0	0	0	4009600	4009600	2921300	3648300	2824500	3647100	3735800	4081100	3261600	1:0.92:1.01	0	0	0	0	0	0	0	0	0	0
A0A380EF01	Protein export cytoplasm protein SecA ATPaseRNA helicase	secA1_7		0	0	0	0	1444500	2819600	2066300	0	0	0	0	0	0	0	0	0	0	0	0	0	0	2644100	2644100	3672400	3634000	5923100	3632800	648500	926110	1842300	1:1.47:0.38	0	0	0	0	0	0	0	0	0	0
A0A0U1MKW7	DegV family protein	BN1321_260064		0	0	0	0	0	0	0	0	0	0	0	0	0	0	0	0	0	0	0	0	0	3446200	3446200	3827600	3623600	3814600	3622500	4587400	3780100	4865900	1:1.03:1.23	0	0	0	0	0	0	0	0	0	0
P60107	TelA-like protein SAV1406	SAV1406		0	0	0	0	0	0	0	0	0	0	0	0	0	0	0	0	0	0	0	0	0	3373700	3373700	3557100	3586200	4466700	3585000	3987500	4125100	4102200	1:1.13:1.19	0	0	0	0	0	0	0	0	0	0
A0A0H3KIF3	Haloacid dehalogenase-like hydrolase	NWMN_2221		0	1330700	1689600	1711200	848700	0	0	0	0	0	0	0	0	0	0	0	0	0	0	0	0	3814500	3814500	3331900	3562200	3205500	3561100	3327000	3102300	3138200	1:0.94:0.87	0	0	0	0	0	0	0	0	0	0
A0A7Z1SD15	Chromosomal replication initiator DnaA	CV021_05480		0	0	0	0	0	0	0	0	0	0	0	0	0	0	0	0	0	0	0	0	0	3765100	3765100	3626200	3496800	4103600	3495600	2309800	2944700	2133500	1:0.99:0.66	0	0	0	0	0	0	0	0	0	0
A0A380DQQ0	RNA-binding domain protein YlmH	ylmH		0	372670	641880	650100	644950	851910	1484700	1255500	0	0	1:1.79:2.26	0	0	0	0	0	0	0	0	0	0	0	0	2529500	3442900	2590700	3441800	5381800	3503600	0	1:1.25:1.76	0	0	0	0	0	0	0	0	0	0
A0A7U7EYI6	Heptaprenyl diphosphate syntase component II	gerCC		0	0	0	0	0	0	0	0	0	0	0	0	0	0	0	0	0	0	0	0	0	2743000	2743000	3449900	3439100	3934000	3438200	2980900	2331600	2888200	1:1.21:0.92	0	0	0	0	0	0	0	0	0	0
A0A7Z1SEX0	Pyruvate carboxylase	CV021_00905		0	0	0	0	0	0	0	0	0	0	0	0	0	0	0	0	0	0	0	0	0	4647000	4647000	0	3382500	10382000	3381400	5979700	4318500	6272000	1:1.23:1.19	0	0	0	0	0	0	0	0	0	0
A0A6G4JK81	Serine-rich adhesin for platelets	G0Y35_11795		0	0	0	0	0	0	0	0	0	0	0	0	0	0	0	0	0	0	0	0	0	2371400	2371400	2325100	3355600	0	3355000	2216100	2880300	2506600	1:1.42:1.08	0	0	0	0	0	0	0	0	0	0
A0A7U7ETZ9	Tetrapyrrole (Corrin/porphyrin) methylases	SAR0506		0	0	0	0	0	0	0	0	0	0	0	0	0	0	0	0	0	0	0	0	0	4301000	4301000	3890400	3337700	3515700	3336600	4411300	3985800	3916600	1:0.82:0.99	0	0	0	0	0	0	0	0	0	0
A0A7U7EWQ7	Uncharacterized protein	SAR2545		0	0	0	0	0	0	0	0	0	0	0	0	0	0	0	0	0	0	0	0	0	2844400	2844400	2790400	3323800	1735600	3322700	3900700	3558100	4681300	1:0.99:1.43	0	0	0	0	0	0	0	0	0	0
A0A7U7ETK4	Teichoic acid biosynthesis protein	SAR0251		0	0	0	0	0	0	0	0	0	0	0	0	0	0	0	0	0	0	0	0	0	2587800	2587800	1296700	3298400	2694600	3297400	3288100	2921500	2720300	1:1.44:1.38	0	0	0	0	0	0	0	0	0	0
P61545	UPF0316 protein MW1852	MW1852		0	0	0	0	0	0	0	0	0	0	0	0	0	0	0	0	0	0	0	0	0	3501600	3501600	2455500	3297200	3243300	3296200	2650900	2326400	2886500	1:1.04:0.83	0	0	0	0	0	0	0	0	0	0
A0A0E1X428	RNA pseudouridylate synthase	HMPREF0769_11828		0	0	0	0	0	0	0	0	0	0	0	0	0	0	0	0	0	0	0	0	0	3006400	3006400	3129000	3210000	4202500	3209000	3329200	3296200	2782600	1:1.16:1.03	0	0	0	0	0	0	0	0	0	0
A0A380DTY7	Amino acid permease	steT_1		0	0	0	0	0	0	0	0	0	0	0	0	0	0	0	0	0	0	0	0	0	2739500	2739500	2752000	3181800	3314200	3181000	4208200	3522100	3188800	1:1.18:1.33	0	0	0	0	0	0	0	0	0	0
A0A0H2WWQ4	Amino acid ABC transporter, ATP-binding protein	SACOL1915		0	0	0	0	0	0	0	0	0	0	0	0	0	0	0	0	0	0	0	0	0	2716800	2716800	3298900	2876400	4014800	2875500	5712400	4595700	2048300	1:1.12:1.41	0	0	0	0	0	0	0	0	0	0
A0A0H2WYG3	Cytosolic protein	SACOL0929		0	2731500	4862200	4924500	3624700	4254800	3500500	0	0	0	0	0	0	0	0	0	0	0	0	0	0	3368100	3368100	0	2811700	3676700	2810800	2075000	2869900	2635700	1:0.92:0.75	0	0	0	0	0	0	0	0	0	0
A0A0H3JRD2	Similar to processing proteinase-like protein	SAV1278		0	0	0	0	0	0	0	0	0	0	0	6086800	8913800	5807800	3718600	3562100	5187900	2288900	2182400	1723600	1:0.6:0.3	2865500	2865500	1768300	2787800	2837700	2786900	4108200	5174700	4462600	1:1.12:1.83	0	0	0	0	0	0	0	0	0	0
A0A380ELV9	Transporter yvqF	yvqF		0	0	0	0	1592200	2835200	1768000	0	0	0	0	0	0	0	0	0	0	0	0	0	0	1669200	1669200	0	2780300	2164300	2779400	1376100	1689000	1584400	1:1.54:0.93	0	0	0	0	0	0	0	0	0	0
A0A7U7EWW4	histidine kinase	SAR2702		0	0	0	0	0	0	0	0	0	0	0	0	0	0	0	0	0	0	0	0	0	0	0	1078900	2742200	0	2741600	981780	1369800	665990	1:2.54:0.93	0	0	0	0	0	0	0	0	0	0
A0A380EIU3	BglG family transcription antiterminator	glcT_2		0	0	0	0	0	0	0	0	0	0	0	0	0	0	0	0	0	0	0	0	0	2372900	2372900	3158800	2665600	3485600	2664900	1335900	1415600	2118400	1:1.12:0.62	0	0	0	0	0	0	0	0	0	0
A0A0E1X6J6	DUF1433 domain-containing protein	HMPREF0769_11876	membrane	0	0	0	0	0	0	0	0	0	0	0	0	0	0	0	0	0	1122600	564350	594840	0	1884600	1884600	1783600	2620200	2443100	2619600	1315600	1777100	1375500	1:1.38:0.8	0	0	0	0	0	0	0	0	0	0
A0A0H2XHQ7	2-oxoglutarate/malate translocator	SAUSA300_2627		0	884030	955060	963200	1795400	2245700	2363100	0	0	0	0	0	0	0	0	0	0	0	0	0	0	2730300	2730300	1542900	2564300	2444800	2563400	1949800	2181500	2109100	1:1.08:0.89	0	0	0	0	0	0	0	0	0	0
Q2YTB7	Glutamyl-tRNA reductase	hemA		0	560000	0	0	2148100	1634100	1943500	0	0	0	0	0	0	0	0	0	0	0	0	0	0	2901100	2901100	3721800	2562600	3370000	2561800	2778300	2574800	2280600	1:0.89:0.8	0	0	0	0	0	0	0	0	0	0
A0A0E1X7J1	Putative sugar-binding domain protein	HMPREF0769_11517		0	0	0	0	0	0	0	0	0	0	0	0	0	0	0	0	0	0	0	0	0	2830900	2830900	1107000	2557600	2803700	2556800	2132200	2090500	2414800	1:1.17:0.98	0	0	0	0	0	0	0	0	0	0
A0A7U7ETX0	Alpha,alpha-phosphotrehalase	SAR0474		0	0	0	0	0	0	0	0	0	0	0	0	0	0	0	0	0	0	0	0	0	2885800	2885800	2088300	2543700	4699400	2542800	4110900	3610100	3541300	1:1.25:1.43	0	0	0	0	0	0	0	0	0	0
A0A380DZE3	Secretory antigen SsaA	ssaA2_5		0	0	0	0	3418700	5221600	4487700	0	0	0	0	0	0	0	0	0	0	0	0	0	0	2815000	2815000	2256200	2537500	2581900	2536700	1291600	1238100	1410900	1:0.97:0.5	0	0	0	0	0	0	0	0	0	0
A0A380DYF6	Phosphinothricin N-acetyltransferase	yncA		0	0	0	0	0	0	0	0	0	0	0	0	0	0	0	0	0	0	0	0	0	1755300	1755300	1477500	2492900	0	2492000	1044900	1093700	1519600	1:1.5:0.73	0	0	0	0	0	0	0	0	0	0
A0A380DRQ7	Sodium export permease protein	yhaP_1		0	0	0	0	0	0	0	0	0	0	0	0	0	0	0	0	0	0	0	0	0	2554100	2554100	1684000	2384800	2115500	2384200	1948700	2266400	1946600	1:1.01:0.91	0	0	0	0	0	0	0	0	0	0
A0A6A8FA78	Lysostaphin	GJH15_04595		0	0	0	0	0	0	0	0	0	0	0	0	0	0	0	0	0	0	0	0	0	1597500	1597500	1137000	2374400	2250100	2373600	1912700	1106000	0	1:1.62:1.05	0	0	0	0	0	0	0	0	0	0
A0A380E2D8	Cd(2+)-exporting ATPase	cadA		0	0	0	0	0	0	0	0	0	0	0	0	0	0	0	0	0	0	0	0	0	2289300	2289300	3008300	2355000	3522200	2354200	2789800	2433900	3170500	1:1.08:1.11	0	0	0	0	0	0	0	0	0	0
A0A6D2H0L0	Glycerol uptake operon antiterminator regulatory protein	glpP		0	2042800	1895500	1919800	2736200	1830900	1446900	0	0	0	0	0	0	0	0	0	0	0	0	0	0	2211400	2211400	3068100	2324800	2179800	2324100	4216300	3515400	3853400	1:0.91:1.55	0	0	0	0	0	0	0	0	0	0
A0A0D1HJ33	Gluconeogenesis factor	QU38_10895		0	2800500	1601400	1621900	2319000	1751500	1558800	0	0	0	0	0	0	0	0	0	0	0	0	0	0	1647200	1647200	3023600	2318000	2547600	2317400	4148900	2854400	3193900	1:1.14:1.61	0	0	0	0	0	0	0	0	0	0
A0A167JR25	Peptidase	yxeP_2		0	0	0	0	0	0	0	0	0	0	0	0	0	0	0	0	0	0	0	0	0	1583100	1583100	0	2280600	2239300	2280100	1447900	1609200	2153100	1:1.43:1.1	0	0	0	0	0	0	0	0	0	0
A0A0H3JW06	Two-component response regulator homolog	SAV1848		0	0	0	0	0	0	0	0	0	0	0	0	0	0	0	0	0	0	0	0	0	2071200	2071200	1475700	2154800	1800900	2154100	2199100	3016100	1936700	1:1.09:1.27	0	0	0	0	0	0	0	0	0	0
A0A0D3Q6G5	Cell division protein ZapA	zapA		0	1783400	1275900	1286800	1263900	1523500	813760	0	0	0	0	0	0	0	0	0	0	0	0	0	0	2111200	2111200	2520200	2129200	4047500	2128500	3818800	3343400	3538000	1:1.23:1.59	0	0	0	0	0	0	0	0	0	0
Q2FYK2	Scaffold protein Nfu/NifU N-terminal domain-containing protein	SAOUHSC_01438		0	0	0	0	943580	1625100	1732100	0	0	0	0	0	0	0	0	0	0	0	0	0	0	2209400	2209400	0	2113500	3007100	2112900	1034600	1368400	2001500	1:1.09:0.66	0	0	0	0	0	0	0	0	0	0
A0A6B1RL37	AAA family ATPase	GAY51_12110		0	0	0	0	0	0	0	0	0	0	0	0	0	0	0	0	0	0	0	0	0	1749900	1749900	2706700	2001900	2165200	2001500	2759200	2622500	2274100	1:0.99:1.23	0	0	0	0	0	0	0	0	0	0
Q99S97	Multidrug efflux pump SdrM	sdrM		0	0	0	0	2345000	1378600	1187500	0	0	0	0	0	0	0	0	0	0	0	0	0	0	1708000	1708000	1325100	1993500	0	1992900	1734900	1865200	1467600	1:1.26:1.07	0	0	0	0	0	0	0	0	0	0
A5ITE1	Putative pre-16S rRNA nuclease	SaurJH9_1673		0	1857300	2798900	2834800	1538100	1286600	1098200	0	0	0	0	0	0	0	0	0	0	0	0	0	0	1543200	1543200	768290	1903300	569280	1902700	2394600	1617500	2596300	1:1.14:1.71	0	0	0	0	0	0	0	0	0	0
A0A0D1HF04	Isochorismate synthase	pchA		0	0	0	0	0	0	0	0	0	0	0	0	0	0	0	0	0	0	0	0	0	1428600	1428600	2629900	1853600	1726100	1853000	1798600	1616400	2443000	1:0.99:1.07	0	0	0	0	0	0	0	0	0	0
A0A380EEP5	Response regulator SaeR	saeR_2		0	1313700	0	0	1442800	1212700	1767200	0	0	0	0	0	0	0	0	0	0	0	0	0	0	2257600	2257600	3034100	1843100	0	1842600	3582400	2683700	3129600	1:0.73:1.24	0	0	0	0	0	0	0	0	0	0
Q9RDT0	YycJ protein	yycJ		0	1013900	2262000	2291000	1525700	1537700	1072500	0	0	0	0	0	0	0	0	0	0	0	0	0	0	1237800	1237800	1240900	1753100	0	1752700	1490400	1690900	1975400	1:1.41:1.39	0	0	0	0	0	0	0	0	0	0
A0A380E0F3	Glycerol uptake facilitator protein	glpF		0	0	0	0	0	0	0	0	0	0	0	0	0	0	0	0	0	0	0	0	0	2392900	2392900	0	1720200	0	1719900	1235900	1695900	1343400	1:0.72:0.6	0	0	0	0	0	0	0	0	0	0
Q8NUS2	PTS system glucoside-specific EIICBA component	glcB		0	0	0	0	0	0	0	0	0	0	0	0	0	0	0	0	0	0	0	0	0	1922800	1922800	1532700	1700100	0	1699600	2802700	3194400	4814000	1:0.95:2.01	0	0	0	0	0	0	0	0	0	0
A0A6G4N4F1	DNA-binding protein	G0Y31_05710		0	596920	3681100	3728200	852920	444210	487990	0	0	0	0	0	0	0	0	0	0	0	0	0	0	1435400	1435400	2236400	1665200	1740200	1664700	2264100	2062600	2560400	1:0.99:1.35	0	0	0	0	0	0	0	0	0	0
A0A0U1MJG5	Cysteine-rich secretory family protein	BN1321_230040		0	0	0	0	0	0	0	0	0	0	0	0	0	0	0	0	0	0	0	0	0	1594000	1594000	1752000	1657200	1089600	1656800	1242200	1086100	1261600	1:0.89:0.73	0	0	0	0	0	0	0	0	0	0
A0A0E1X6M8	Single-stranded-DNA-specific exonuclease RecJ	recJ		0	0	0	0	0	0	0	0	0	0	0	0	0	0	0	0	0	0	0	0	0	1440800	1440800	1759500	1602700	1942800	1602300	2163200	1538700	1121100	1:1.11:1.04	0	0	0	0	0	0	0	0	0	0
A0A380EGC9	O-acetylserine dependent cystathionine beta-synthase	mccA_1		0	0	0	0	0	0	0	0	0	0	0	0	0	0	0	0	0	0	0	0	0	914720	914720	0	1586800	0	1586200	1036500	1368900	1345200	1:1.73:1.37	0	0	0	0	0	0	0	0	0	0
A0A850FRE5	TetR/AcrR family transcriptional regulator	GQX37_01165		0	0	0	0	0	0	0	0	0	0	0	0	0	0	0	0	0	0	0	0	0	2479900	2479900	972480	1585600	1438400	1585200	2935900	2714200	3359800	1:0.78:1.52	0	0	0	0	0	0	0	0	0	0
A0A7U7EUT6	Uncharacterized protein	SAR1342	cytoplasm	0	0	0	0	0	0	0	0	0	0	0	0	0	0	0	0	0	0	0	0	0	2661400	2661400	2092900	1553200	3226100	1552700	7859400	6868300	2776800	1:0.85:2.36	0	0	0	0	0	0	0	0	0	0
A0A380E262	Glycerophosphoryl diester phosphodiesterase	ugpQ_2		0	0	0	0	0	0	0	0	0	0	0	0	0	0	0	0	0	0	0	0	0	2284600	2284600	1738800	1542500	1624600	1542200	1347400	1314500	1196500	1:0.75:0.61	0	0	0	0	0	0	0	0	0	0
A0A7U7ICP4	YlxR domain-containing protein	SAR1243		0	0	0	0	0	0	0	0	0	0	0	0	0	0	0	0	0	0	0	0	0	1533900	1533900	1582900	1533200	0	1532800	4592700	4822100	5207400	1:0.99:3.14	0	0	0	0	0	0	0	0	0	0
A0A133Q440	Noncanonical pyrimidine nucleotidase, YjjG family	CNH36_06270		0	0	0	0	0	0	0	0	0	0	0	0	0	0	0	0	0	0	0	0	0	0	0	1026600	1472200	1468200	1471800	424340	526160	576690	1:1.43:0.5	0	0	0	0	0	0	0	0	0	0
A0A380DQ17	Thioesterase superfamily protein	NCTC5664_01237		0	0	0	0	0	0	0	0	0	0	0	0	0	0	0	0	0	0	0	0	0	1839700	1839700	4700200	1446900	0	1446700	0	1297900	2165800	1:0.52:0.62	0	0	0	0	0	0	0	0	0	0
A0A3A3AAT5	Aldose 1-epimerase	galM		0	0	0	0	769630	892590	857070	0	0	0	0	0	0	0	0	0	0	0	0	0	0	1391500	1391500	1544100	1444800	1020800	1444500	1159600	1623000	1672800	1:0.9:1.03	0	0	0	0	0	0	0	0	0	0
D9I4C9	glyceraldehyde-3-phosphate dehydrogenase (phosphorylating)	gap		0	664530	0	0	480660	1007400	1008600	0	0	0	0	0	0	0	0	0	0	0	0	0	0	1303700	1303700	1873200	1352600	0	1352200	1308900	1515600	1773500	1:0.91:1.03	0	0	0	0	0	0	0	0	0	0
A0A6G4IWW0	Abi family protein	G0X02_11905		0	0	0	0	0	0	0	0	0	0	0	0	0	0	0	0	0	0	0	0	0	1504500	1504500	0	1274800	0	1274600	1396300	1436200	1395900	1:0.85:0.94	0	0	0	0	0	0	0	0	0	0
A0A0H2XI00	Alkaline phosphatase synthesis transcriptional regulatory prot	phoP		0	338890	361490	366120	636130	977510	1030400	0	0	0	0	0	0	0	0	0	0	0	0	0	0	860200	860200	802890	1235300	0	1235000	1678300	2025400	2334600	1:1.47:2.39	0	0	0	0	0	0	0	0	0	0
A0A0E1XAC9	HAD hydrolase, family IA, variant 1	HMPREF0769_11760		0	3452900	3327000	3369600	0	0	0	0	0	0	0	0	0	0	0	0	0	0	0	0	0	1230400	1230400	1195800	1215200	0	1214900	1219600	1281100	1224500	1:1:1.02	0	0	0	0	0	0	0	0	0	0
A0A380EKP3	ComE operon protein 2	tadA_2		0	0	0	0	0	0	0	0	0	0	0	0	0	0	0	0	0	0	0	0	0	1170600	1170600	1172800	1096200	1136400	1096000	1547400	1481400	2374400	1:0.95:1.54	0	0	0	0	0	0	0	0	0	0
Q1KZT7	Restriction and modification system specificity protein	sau1hsdS1		0	0	0	0	0	0	0	0	0	0	0	0	0	0	0	0	0	0	0	0	0	1033400	1033400	1192800	980150	0	979910	1073300	657640	733100	1:0.9:0.76	0	0	0	0	0	0	0	0	0	0
A0A068DXM4	Magnesium transporter MgtE	mgtE		0	1588600	1503900	1523100	935760	1141700	0	2639500	0	0	1:0.68:1.72	0	0	0	0	0	0	0	0	0	0	0	0	878360	915270	0	915080	571760	607060	779230	1:1.04:0.74	0	0	0	0	0	0	0	0	0	0
A6QI28	UPF0754 membrane protein NWMN_1738	NWMN_1738		0	0	0	0	0	0	0	0	0	0	0	0	0	0	0	0	0	0	0	0	0	820860	820860	972820	896440	952650	896240	462050	693280	314690	1:1.05:0.56	0	0	0	0	0	0	0	0	0	0
A0A380DJL6	Siderophore staphylobactin ABC transporter, substrate-binding protein SirA	sirA		0	0	0	0	0	0	0	0	0	0	0	0	0	0	0	0	0	0	0	0	0	872250	872250	861070	880600	857600	880450	0	485030	453640	1:1.01:0.54	0	0	0	0	0	0	0	0	0	0
A0A7Z1N193	Cobalamin biosynthesis protein CobW	CV021_10535		0	0	834050	839380	850630	715780	975640	0	0	0	0	0	0	0	0	0	0	0	0	0	0	1258800	1258800	0	875640	1037500	875350	1174300	980700	873530	1:0.74:0.8	0	0	0	0	0	0	0	0	0	0
Q2FK47	Transcriptional regulatory protein HptR	hptR		0	470370	0	0	733420	622950	916610	0	0	0	0	0	0	0	0	0	0	0	0	0	0	1086800	1086800	791060	824160	0	823940	668180	948230	1047500	1:0.83:0.9	0	0	0	0	0	0	0	0	0	0
A0A6B5EX50	Amino acid ABC transporter ATP-binding protein	tcyC		0	0	0	0	0	0	0	0	0	0	0	0	0	0	0	0	0	0	0	0	0	551940	551940	0	763400	1144000	763210	1185100	1315300	1195200	1:1.61:2.23	0	0	0	0	0	0	0	0	0	0
A0A033UU39	Glutamate dehydrogenase	V070_01462		0	0	0	0	0	0	0	0	0	0	0	0	0	0	0	0	0	0	0	0	0	887950	887950	0	700610	908420	700460	0	944490	1288400	1:0.87:1.26	0	0	0	0	0	0	0	0	0	0
A0A2X2JZR5	Autolysin	atl_4		0	0	0	0	0	0	0	0	0	0	0	0	0	0	0	0	0	0	0	0	0	0	0	4705700	0	0	0	1459500	1617100	1838600	0	0	0	0	0	0	0	0	0	0	0
A0A7U4FKI3	N-acetylmuramic acid 6-phosphate etherase	murQ		0	0	0	0	0	0	0	0	0	0	0	0	0	0	0	0	0	0	0	0	0	0	0	3574300	0	0	0	6484600	0	9770500	0	0	0	0	0	0	0	0	0	0	0
A5ISD7	ATP-dependent protease subunit HslV	hslV	cytoplasm	0	0	0	0	0	0	0	0	0	0	0	8255800	8938400	8178000	4891200	6384100	4634100	13493000	12735000	10750000	1:0.63:1.46	0	0	3155500	0	2248600	0	5271600	0	3394500	1:0.71:1.37	0	0	0	0	0	0	0	0	0	0
A0A7Z1MYG9	Zn-dependent hydrolase	CV021_15730		0	0	0	0	0	0	0	0	0	0	0	0	0	0	0	0	0	0	0	0	0	0	0	2325900	0	0	0	1567700	1491100	0	0	0	0	0	0	0	0	0	0	0	0
A5IQD5	Uracil-DNA glycosylase	ung		0	0	0	0	0	0	0	0	0	0	0	0	0	0	0	0	0	0	0	0	0	1394000	1394000	1865200	0	1954000	0	956490	1185000	864000	1:1.26:0.65	0	0	0	0	0	0	0	0	0	0
O50581	ATP-dependent DNA helicase RecG	recG		0	369200	0	0	1693100	0	0	0	0	0	0	0	0	0	0	0	0	0	0	0	0	1201100	1201100	1699700	0	0	0	1452600	805620	908100	0	0	0	0	0	0	0	0	0	0	0
Q2FVY4	Probable molybdenum cofactor guanylyltransferase	mobA		0	619940	836960	847680	1387000	0	773250	0	0	0	0	0	0	0	0	0	0	0	0	0	0	1212500	1212500	957790	0	1289300	0	1024000	814860	707180	1:1.14:0.75	0	0	0	0	0	0	0	0	0	0
A0A0U1MUD9	Epoxyqueuosine reductase QueH	queH		0	0	0	0	0	0	0	0	0	0	0	0	0	0	0	0	0	0	0	0	0	0	0	785080	0	0	0	771330	812760	801400	0	0	0	0	0	0	0	0	0	0	0
A0A380DP01	Pyruvate decarboxylase Alpha-keto-acid decarboxylase	ipdC	cytosol	0	0	0	0	0	0	0	0	0	0	0	0	0	0	0	0	0	3135100	3747300	3659500	0	595650	595650	753510	0	0	0	1030500	1176200	943300	0	0	0	0	0	0	0	0	0	0	0
A0A0E1XDZ9	Transcriptional regulator, TetR family	HMPREF0769_10797		0	1319400	834110	844800	792300	0	385410	376800	0	0	1:0.59:0.38	0	0	0	0	0	0	0	0	0	0	397920	397920	426780	0	0	0	959640	839450	1566400	0	0	0	0	0	0	0	0	0	0	0
Q6GGY1	Dihydrofolate reductase	folA		0	2512900	1750200	1772700	1621500	0	1647800	0	0	0	0	0	0	0	0	0	0	0	0	0	0	3660700	3660700	0	0	896160	0	3539400	3973000	4650300	1:0.24:1.11	0	0	0	0	0	0	0	0	0	0
A0A2S6D880	Uncharacterized protein	CV021_02685		0	0	0	0	0	0	0	0	0	0	0	0	0	0	0	0	0	0	0	0	0	1403200	1403200	0	0	0	0	2674500	3069300	3163900	0	0	0	0	0	0	0	0	0	0	0
A0A0H3K0H6	Mannose-6-phosphate isomerase	SAV2143		0	1410600	950420	962600	1350900	1091500	1122500	0	0	0	0	0	0	0	0	0	0	0	0	0	0	1511600	1511600	0	0	0	0	2142600	2335000	2311300	0	0	0	0	0	0	0	0	0	0	0
A0A380DKR0	proline/betaine transporter	proP		0	895730	0	0	552570	0	529870	0	0	0	0	0	0	0	0	0	0	0	0	0	0	1674100	1674100	0	0	0	0	3051900	1567800	1971900	0	0	0	0	0	0	0	0	0	0	0
A0A0C6DV16	Int protein	int		0	0	1186500	1194100	2152800	0	1601700	0	0	0	0	0	0	0	0	0	0	0	0	0	0	2483100	2483100	0	0	0	0	2362200	2001900	1771200	0	0	0	0	0	0	0	0	0	0	0
A5IQX1	Probable cell division protein WhiA	whiA		0	921380	578850	582540	611490	0	472820	0	0	0	0	0	0	0	0	0	0	0	0	0	0	1349900	1349900	0	0	0	0	1273600	1459300	1503800	0	0	0	0	0	0	0	0	0	0	0
A0A0H3K033	HotDog ACOT-type domain-containing protein	SAV1878		0	1053300	1279200	1295600	0	0	0	0	0	0	0	0	0	0	0	0	0	0	0	0	0	0	0	0	0	0	0	1021500	1078200	1167500	0	0	0	0	0	0	0	0	0	0	0
A0A090LR26	Aldo/keto reductase family oxidoreductase	ycsN		0	0	0	0	0	0	0	0	0	0	0	0	0	0	0	0	0	0	0	0	0	0	0	0	0	0	0	1004900	1072900	1102900	0	0	0	0	0	0	0	0	0	0	0
A0A0U1MVR2	Uncharacterized isochorismatase family protein YwoC	ywoC		0	1566600	2891400	2928500	1042800	1817500	1171800	0	0	0	0	0	0	0	0	0	0	0	0	0	0	0	0	0	0	0	0	1328600	1150500	1076200	0	0	0	0	0	0	0	0	0	0	0
A0A380DJU0	Ribonuclease M5	NCTC6133_00549		0	0	0	0	0	0	0	0	0	0	0	0	0	0	0	0	0	0	0	0	0	654220	654220	0	0	0	0	971140	1153200	1056800	0	0	0	0	0	0	0	0	0	0	0
A0A0E1X9K0	CDP-glycerol:poly(Glycerophosphate) glycerophosphotransferase	HMPREF0769_11693		0	0	0	0	0	0	0	0	0	0	0	0	0	0	0	0	0	0	0	0	0	1297700	1297700	0	0	1703300	0	767530	729860	859860	1:1.31:0.61	0	0	0	0	0	0	0	0	0	0
A6QKD8	Protein translocase subunit SecA 2	secA2		0	0	0	0	0	0	0	0	0	0	0	0	0	0	0	0	0	0	0	0	0	794170	794170	0	0	4917100	0	1737600	935560	831640	1:6.19:1.47	0	0	0	0	0	0	0	0	0	0
P84058	UDP-N-acetylglucosamine 1-carboxyvinyltransferase 1	murA1	cytoplasm	0	0	0	0	0	0	0	0	0	0	0	21900000	45542000	36220000	3486800	3368100	2735600	0	0	0	0	0	0	0	0	0	0	0	0	0	0	32788000	32788000	35274000	4635400	4635400	4635400	0	0	0	0
A0A0E1X6X5	BrxA/BrxB family bacilliredoxin	HMPREF0769_12164		0	0	0	0	0	0	0	0	0	0	0	12266000	17991000	14595000	5803800	5563700	4431600	0	0	4110200	1:0.35:0.27	0	0	0	0	0	0	0	0	0	0	12011400	12011400	12688200	3938000	3938000	3938000	0	0	0	0
A0A6B1RLS7	Alpha/beta fold hydrolase	GAY51_00720	Membrane	0	0	0	0	0	0	0	0	0	0	0	0	0	0	0	0	0	0	0	0	0	0	0	0	0	0	0	0	0	0	0	7046000	7046000	7580200	3475400	3475400	3475400	0	0	0	0
Q6G9D3	UPF0403 protein SAS1371	SAS1371		0	0	0	0	0	0	0	0	0	0	0	11268200	11853600	12986600	3439000	2378100	2767700	0	0	0	0	0	0	0	0	0	0	0	0	0	0	11640800	11640800	12523600	3131700	3131700	3131700	0	0	0	0
A0A6G4N8E5	Phage protein	G0Y31_12755		0	0	0	0	0	0	0	0	0	0	0	10387400	6080800	7106000	3553400	3355400	4059300	0	0	0	0	0	0	0	0	0	0	0	0	0	0	3781000	3781000	3994000	2512200	2512200	2512200	0	0	0	0
A0A380E0J3	GMP reductase	guaC_1	cytosol	0	0	0	0	0	0	0	0	0	0	0	0	0	0	0	0	0	0	0	0	0	0	0	0	0	0	0	0	0	0	0	5722600	5722600	6156600	2064300	2064300	2064300	0	0	0	0
A0A0D1GCF8	Hydroxyacylglutathione hydrolase	ACR79_01015		0	0	0	0	0	0	0	0	0	0	0	0	7517400	13115600	0	4230400	3605300	0	0	0	0	0	0	0	0	0	0	0	0	0	0	12012200	12012200	12923200	0	0	0	0	0	0	0
A0A380E222	Branched-chain alpha-keto acid dehydrogenase, E1 component, beta subunit	bfmBAB_3		0	0	0	0	0	0	0	0	0	0	0	0	3126000	5926600	2556200	0	0	0	0	0	0	0	0	0	0	0	0	0	0	0	0	7030000	7030000	7563200	0	0	0	0	0	0	0
A0A7U7EUE5	Putative glycerophosphoryl diester phosphodiesterase	glpQ		0	0	0	0	0	0	0	0	0	0	0	0	2904800	0	16571000	37844000	7890300	253590000	231780000	114850000	1:7.15:68.88	0	0	0	0	0	0	0	0	0	0	0	0	0	0	0	0	0	0	0	0
A0A7U7EWX5	CHAP domain containing protein	SAI7S6_1002190		0	0	0	0	0	0	0	0	0	0	0	29658000	29384000	35440000	55197000	45900000	59453000	49157000	38108000	50243000	1:1.7:1.46	0	0	0	0	0	0	0	0	0	0	0	0	0	0	0	0	0	0	0	0
A0A3M7WT60	Cell envelope transcriptional attenuator	ywtF		0	0	0	0	0	0	0	0	0	0	0	3263800	5140000	2907000	12786000	14183000	8876600	17925000	20548000	17608000	1:3.17:4.96	0	0	0	0	0	0	0	0	0	0	0	0	0	0	0	0	0	0	0	0
A0A7U7EVZ4	Ferrichrome-binding lipoprotein	SAR2368	Cell envelope	0	0	0	0	0	0	0	0	0	0	0	5928400	1745100	5104600	3594800	2934000	2464700	17646000	11905000	13242000	1:0.7:3.35	0	0	0	0	0	0	0	0	0	0	0	0	0	0	0	0	0	0	0	0
Q2G1U8	ZinT domain-containing protein	SAOUHSC_02690		0	0	0	0	0	0	0	0	0	0	0	24348000	19477400	26486000	6951700	3413300	7422700	11390000	16264000	12952000	1:0.25:0.58	0	0	0	0	0	0	0	0	0	0	0	0	0	0	0	0	0	0	0	0
A0A168XZI7	Hydrolase (HAD superfamily)	ywpJ_1	cytosol	0	0	0	0	0	0	0	0	0	0	0	25374000	24392000	24836000	8145300	10678000	7141600	4393500	7155800	8603500	1:0.35:0.27	0	0	0	0	0	0	0	0	0	0	0	0	0	0	0	0	0	0	0	0
P63475	Zinc-type alcohol dehydrogenase-like protein SAV2186	SAV2186		0	0	0	0	0	0	0	0	0	0	0	6804600	4563800	5901400	2145000	1625300	3804600	5384100	4593300	6405800	1:0.44:0.95	0	0	0	0	0	0	0	0	0	0	0	0	0	0	0	0	0	0	0	0
A0A0D1GYV5	ADP-dependent (S)-NAD(P)H-hydrate dehydratase	nnrD	Membrane	0	0	0	0	0	0	0	0	0	0	0	1460580	2757800	0	1835500	2142500	0	4664400	3090900	4129200	1:0.94:1.88	0	0	0	0	0	0	0	0	0	0	0	0	0	0	0	0	0	0	0	0
A0A0Z0MT78	Hyaluronate lyase	NCTC7878_01059	extracellular region	0	0	0	0	0	0	0	0	0	0	0	17477000	19139600	19252400	9347900	8411300	11405000	5286200	4630900	4053800	1:0.52:0.25	0	0	0	0	0	0	0	0	0	0	0	0	0	0	0	0	0	0	0	0
Q6GF48	Probable succinyl-diaminopimelate desuccinylase	dapE		0	0	0	0	0	0	0	0	0	0	0	1704000	1592140	0	0	369090	0	3630700	3329400	3432900	1:0.22:2.1	0	0	0	0	0	0	0	0	0	0	0	0	0	0	0	0	0	0	0	0
A0A380DRK1	Isopentenyl-diphosphate delta-isomerase	fni_2	cytoplasm	0	0	0	0	0	0	0	0	0	0	0	0	12572400	18218800	2428300	2993800	5172800	901940	3023700	3139500	1:0.23:0.15	0	0	0	0	0	0	0	0	0	0	0	0	0	0	0	0	0	0	0	0
A0A380E4K6	Molecular chaperone DnaK	dnaK_3		0	1848500	4255800	3451500	7431400	13337000	0	729820	0	0	1:3.26:0.23	5721200	11263000	13636000	12383000	10309000	12175000	0	0	2862400	1:1.14:0.28	0	0	0	0	0	0	0	0	0	0	0	0	0	0	0	0	0	0	0	0
A0A380DSM1	Opine dehydrogenase	NCTC5664_01594		0	0	0	0	0	0	0	0	0	0	0	3848000	9543800	17888000	0	1453900	0	2009000	2190800	1680100	1:0.14:0.19	0	0	0	0	0	0	0	0	0	0	0	0	0	0	0	0	0	0	0	0
A0A2X2K146	Holliday junction ATP-dependent DNA helicase RuvA	ruvA_2	cytoplasm	0	0	0	0	0	0	0	0	0	0	0	8547000	0	10019000	0	2012300	3125900	0	0	1624100	1:0.28:0.17	0	0	0	0	0	0	0	0	0	0	0	0	0	0	0	0	0	0	0	0
A0A0D1I3Y3	Transcription accessory protein (S1 RNA-binding domain)	yhgF		0	0	0	0	0	0	0	0	0	0	0	7064600	10229400	11437600	3424700	3184400	4729500	1703700	1842500	1448000	1:0.39:0.17	0	0	0	0	0	0	0	0	0	0	0	0	0	0	0	0	0	0	0	0
A0A0E1X868	Deoxynucleoside kinase	HMPREF0769_11777	cytoplasm	0	0	0	0	0	0	0	0	0	0	0	0	2661200	7178800	0	1304100	0	1148800	967620	1353500	1:0.27:0.24	0	0	0	0	0	0	0	0	0	0	0	0	0	0	0	0	0	0	0	0
Q99TC1	UPF0354 protein SAV1743	SAV1743		0	0	0	0	0	0	0	0	0	0	0	0	5862200	3127400	0	0	0	0	0	939120	0	0	0	0	0	0	0	0	0	0	0	0	0	0	0	0	0	0	0	0	0
Q6GEV1	UDP-N-acetylglucosamine 1-carboxyvinyltransferase 2	murA2	cytoplasm	0	0	0	0	0	0	0	0	0	0	0	8931800	5828200	6211200	0	0	0	903190	792030	901110	0	0	0	0	0	0	0	0	0	0	0	0	0	0	0	0	0	0	0	0	0
Q8RR75	Enterotoxin I	sei	extracellular region	0	0	0	0	0	0	0	0	0	0	0	2345200	2856000	3601200	2212500	1764400	1792300	0	0	899590	1:0.66:0.31	0	0	0	0	0	0	0	0	0	0	0	0	0	0	0	0	0	0	0	0
A0A6A8FZN3	MsnO8 family LLM class oxidoreductase	GF572_08360	cytosol	0	0	0	0	0	0	0	0	0	0	0	0	2310600	0	0	1773100	0	0	1041900	471180	1:0.77:0.33	0	0	0	0	0	0	0	0	0	0	0	0	0	0	0	0	0	0	0	0
A0A2S6DKB4	Insertion sequenceATP-binding protein, putative	AS572_08870		0	0	0	0	0	0	0	0	0	0	0	23416000	18642200	23528000	6907600	5799600	10499000	0	0	0	0	0	0	0	0	0	0	0	0	0	0	0	0	0	0	0	0	0	0	0	0
A0A7Z1MXU7	Phosphoenolpyruvate--protein phosphotransferase	CV021_15910		0	0	0	0	0	0	0	0	0	0	0	9726000	8890200	14183400	3317300	2847700	3875200	0	0	0	0	0	0	0	0	0	0	0	0	0	0	0	0	0	0	0	0	0	0	0	0
A0A380DX37	Enterotoxin SeO	seo	extracellular region	0	0	0	0	0	0	0	0	0	0	0	5881400	6131200	8683800	2093500	1786400	3344400	1524400	0	0	1:0.35:0.22	0	0	0	0	0	0	0	0	0	0	0	0	0	0	0	0	0	0	0	0
A0A7U7ICN7	NIF system FeS cluster assembly NifU C-terminal domain-containing protein	SAR0898		0	0	0	0	0	0	0	0	0	0	0	0	31296000	5883400	8577400	3422500	2947300	0	0	0	0	0	0	0	0	0	0	0	0	0	0	0	0	0	0	0	0	0	0	0	0
A0A0B4N9Y9	dUTP diphosphatase	dut		0	0	0	0	0	0	0	0	0	0	0	3395000	6298200	0	2548600	2445700	2399200	2351000	1151400	0	1:0.51:0.36	0	0	0	0	0	0	0	0	0	0	0	0	0	0	0	0	0	0	0	0
Q2FH29	Uncharacterized protein SAUSA300_1302	SAUSA300_1302		0	0	0	0	0	0	0	0	0	0	0	9540600	7480000	13492200	0	0	0	0	0	0	0	0	0	0	0	0	0	0	0	0	0	0	0	0	0	0	0	0	0	0	0
A0A2X2JVW0	Iojap-related protein	ybeB		0	0	0	0	0	0	0	0	0	0	0	15138200	13546200	10468200	0	0	0	0	0	0	0	0	0	0	0	0	0	0	0	0	0	0	0	0	0	0	0	0	0	0	0
A0A7U7ID08	ComE operon protein 2	SAR1666		0	1698800	1913400	1925600	3737900	3683800	1972000	0	0	0	0	0	0	0	0	0	0	0	0	0	0	0	0	0	0	0	0	0	0	0	0	0	0	0	0	0	0	0	0	0	0
A0A6B0CUI2	Nucleotide pyrophosphohydrolase	GO793_12430		0	3287300	2722500	2757400	3088200	2500300	1831700	0	0	0	0	0	0	0	0	0	0	0	0	0	0	0	0	0	0	0	0	0	0	0	0	0	0	0	0	0	0	0	0	0	0
A5ITG7	UPF0735 ACT domain-containing protein SaurJH9_1700	SaurJH9_1700		0	1666300	1837300	1860900	0	812190	1375600	0	0	0	0	0	0	0	0	0	0	0	0	0	0	0	0	0	0	0	0	0	0	0	0	0	0	0	0	0	0	0	0	0	0
A0A0E1XA57	Hydroxyethylthiazole kinase	thiM		0	0	0	0	818040	1137500	1308300	0	0	0	0	0	0	0	0	0	0	0	0	0	0	0	0	0	0	0	0	0	0	0	0	0	0	0	0	0	0	0	0	0	0
A0A0E1X842	HAD hydrolase, TIGR02254 family	HMPREF0769_12604		0	602030	1315600	1332500	1536000	1053200	1260100	0	0	0	0	0	0	0	0	0	0	0	0	0	0	0	0	0	0	0	0	0	0	0	0	0	0	0	0	0	0	0	0	0	0
A0A2X2M6P1	S-formylglutathione hydrolase	NCTC7878_00877		0	459010	0	0	1606600	0	1248500	0	0	0	0	0	0	0	0	0	0	0	0	0	0	0	0	0	0	0	0	0	0	0	0	0	0	0	0	0	0	0	0	0	0
A0A7Z1SBY9	Spermidine/putrescine ABC transporter substrate-binding protein	CV021_09835		0	0	600800	608500	1026100	0	1108800	0	0	0	0	0	0	0	0	0	0	0	0	0	0	0	0	0	0	0	0	0	0	0	0	0	0	0	0	0	0	0	0	0	0
P67716	Probable tRNA-dihydrouridine synthase	dus		0	2611900	1177500	1192600	1435100	0	938370	0	0	0	0	0	0	0	0	0	0	0	0	0	0	0	0	0	0	0	0	0	0	0	0	0	0	0	0	0	0	0	0	0	0
Q6GFL0	UPF0754 membrane protein SAR1937	SAR1937		0	1791800	825740	836320	914750	972890	934240	0	0	0	0	0	0	0	0	0	0	0	0	0	0	0	0	0	0	0	0	0	0	0	0	0	0	0	0	0	0	0	0	0	0
Q6G679	Aspartate 1-decarboxylase	panD		0	6295000	10021000	10150000	0	846230	930860	0	0	0	0	0	0	0	0	0	0	0	0	0	0	0	0	0	0	0	0	0	0	0	0	0	0	0	0	0	0	0	0	0	0
A0A2I7Y3D9	Uncharacterized protein	CNH36_00880		0	911610	1055500	1069000	656340	553840	910450	0	0	0	0	0	0	0	0	0	0	0	0	0	0	0	0	0	0	0	0	0	0	0	0	0	0	0	0	0	0	0	0	0	0
A0A850FZB4	Uncharacterized protein	GQX37_07355		0	771540	2024000	2050000	742720	690470	898960	609310	0	0	1:0.48:0.38	0	0	0	0	0	0	0	0	0	0	0	0	0	0	0	0	0	0	0	0	0	0	0	0	0	0	0	0	0	0
A0A2X2LV09	Protein of pXO2-46	NCTC7878_00238		0	1851800	527060	530420	509230	573360	679620	0	0	0	0	0	0	0	0	0	0	0	0	0	0	0	0	0	0	0	0	0	0	0	0	0	0	0	0	0	0	0	0	0	0
A0A0Z0YHA0	Lantibiotic transport ATP-binding protein	ecsA_3		0	859190	1635500	1656500	765220	1001700	650230	1392100	0	0	1:0.58:1.01	0	0	0	0	0	0	0	0	0	0	0	0	0	0	0	0	0	0	0	0	0	0	0	0	0	0	0	0	0	0
A0A380DKW5	L-2-haloalkanoic acid dehalogenase	NCTC6133_00721		0	619160	880380	891660	731340	0	645850	0	0	0	0	0	0	0	0	0	0	0	0	0	0	0	0	0	0	0	0	0	0	0	0	0	0	0	0	0	0	0	0	0	0
A0A0D1JL85	AraC family regulatory protein	marA		0	821180	681070	685420	0	0	606650	0	0	0	0	0	0	0	0	0	0	0	0	0	0	0	0	0	0	0	0	0	0	0	0	0	0	0	0	0	0	0	0	0	0
A0A2S6D3A5	DUF4870 domain-containing protein	CV021_11775		0	383610	0	0	0	0	591250	0	0	0	0	0	0	0	0	0	0	0	0	0	0	0	0	0	0	0	0	0	0	0	0	0	0	0	0	0	0	0	0	0	0
A0A131HWH4	tRNA uridine(34) hydroxylase	trhO		0	2748300	1958500	1983600	755660	0	564390	0	0	0	0	0	0	0	0	0	0	0	0	0	0	0	0	0	0	0	0	0	0	0	0	0	0	0	0	0	0	0	0	0	0
O05338	DNA primase	dnaG		0	394030	541770	548710	0	509100	519060	0	0	0	0	0	0	0	0	0	0	0	0	0	0	0	0	0	0	0	0	0	0	0	0	0	0	0	0	0	0	0	0	0	0
Q2G0P7	Protein-arginine kinase activator protein	mcsA		0	3981700	5913700	5989500	1564700	1081600	0	2524600	0	0	1:0.25:0.48	0	0	0	0	0	0	0	0	0	0	0	0	0	0	0	0	0	0	0	0	0	0	0	0	0	0	0	0	0	0
A0A6G4N7K8	MerR family transcriptional regulator	G0Y31_11615		0	3300400	3925600	3975900	0	0	0	0	0	0	0	0	0	0	0	0	0	0	0	0	0	0	0	0	0	0	0	0	0	0	0	0	0	0	0	0	0	0	0	0	0
A0A641A4Y1	Prephenate dehydratase	D7S40_12645		0	2509700	3583400	3606300	0	0	0	0	0	0	0	0	0	0	0	0	0	0	0	0	0	0	0	0	0	0	0	0	0	0	0	0	0	0	0	0	0	0	0	0	0
A5IV73	Urease accessory protein UreF	ureF		0	1446800	3159200	3199700	966070	0	0	0	0	0	0	0	0	0	0	0	0	0	0	0	0	0	0	0	0	0	0	0	0	0	0	0	0	0	0	0	0	0	0	0	0
A0A380EMP1	Thermolysin metallopeptidase, catalytic domain protein	aur_1		0	601310	2012600	2038400	0	0	0	0	0	0	0	0	0	0	0	0	0	0	0	0	0	0	0	0	0	0	0	0	0	0	0	0	0	0	0	0	0	0	0	0	0
A0A0D1HW72	Cupin	AS572_02900		0	0	1996700	2022300	0	0	0	0	0	0	0	0	0	0	0	0	0	0	0	0	0	0	0	0	0	0	0	0	0	0	0	0	0	0	0	0	0	0	0	0	0
A0A6B0BX55	CHY-type domain-containing protein	GO793_03710		0	900290	1890800	1915000	0	0	0	764930	0	0	0	0	0	0	0	0	0	0	0	0	0	0	0	0	0	0	0	0	0	0	0	0	0	0	0	0	0	0	0	0	0
Q2FFM9	Putative multidrug export ATP-binding/permease protein SAUSA300_1847	SAUSA300_1847		0	1445100	1699600	1721400	0	0	0	0	0	0	0	0	0	0	0	0	0	0	0	0	0	0	0	0	0	0	0	0	0	0	0	0	0	0	0	0	0	0	0	0	0
A0A0E1X6R4	Phosphoribosylformylglycinamidine synthase subunit PurS	purS		0	485240	1642600	1663600	880680	0	0	0	0	0	0	0	0	0	0	0	0	0	0	0	0	0	0	0	0	0	0	0	0	0	0	0	0	0	0	0	0	0	0	0	0
A0A3A5LX50	NYN domain-containing protein	DQU50_08300		0	1214100	1267200	1293500	419900	470680	0	0	0	0	0	0	0	0	0	0	0	0	0	0	0	0	0	0	0	0	0	0	0	0	0	0	0	0	0	0	0	0	0	0	0
A5IRJ3	Processive diacylglycerol beta-glucosyltransferase	ugtP		0	0	1242700	1258600	0	0	0	0	0	0	0	0	0	0	0	0	0	0	0	0	0	0	0	0	0	0	0	0	0	0	0	0	0	0	0	0	0	0	0	0	0
Q6GJH6	Putative 4-diphosphocytidyl-2-C-methyl-D-erythritol kinase	SAR0496		0	846140	1225300	1079400	1089600	603040	0	1095700	0	0	1:0.81:1.04	0	0	0	0	0	0	0	0	0	0	0	0	0	0	0	0	0	0	0	0	0	0	0	0	0	0	0	0	0	0
A0A6G4N4C1	DsbA family protein	G0Y31_05560		0	930680	1001900	1010400	1069300	0	0	1136700	0	0	1:1.09:1.16	0	0	0	0	0	0	0	0	0	0	0	0	0	0	0	0	0	0	0	0	0	0	0	0	0	0	0	0	0	0
A5ISD6	Tyrosine recombinase XerC	xerC		0	338170	853020	858460	845190	0	0	0	0	0	0	0	0	0	0	0	0	0	0	0	0	0	0	0	0	0	0	0	0	0	0	0	0	0	0	0	0	0	0	0	0
A0A2X2JSP3	Putative phage terminase	NCTC7878_00454		0	911880	650250	654410	507740	0	0	0	0	0	0	0	0	0	0	0	0	0	0	0	0	0	0	0	0	0	0	0	0	0	0	0	0	0	0	0	0	0	0	0	0
A0A6G4IU88	Cys-tRNA(Pro)/Cys-tRNA(Cys) deacylase	ybaK		0	560230	575400	579080	558640	0	0	0	0	0	0	0	0	0	0	0	0	0	0	0	0	0	0	0	0	0	0	0	0	0	0	0	0	0	0	0	0	0	0	0	0
A0A0E1XAT4	YdbS-like PH domain-containing protein	HMPREF0769_11088		0	0	500550	506970	0	0	0	0	0	0	0	0	0	0	0	0	0	0	0	0	0	0	0	0	0	0	0	0	0	0	0	0	0	0	0	0	0	0	0	0	0
A0A6A9GWC7	Heme chaperone HemW	GAY51_09070		0	540190	0	0	0	478230	0	0	0	0	0	0	0	0	0	0	0	0	0	0	0	0	0	0	0	0	0	0	0	0	0	0	0	0	0	0	0	0	0	0	0
A6QEE0	Initiation-control protein YabA	NWMN_0450		0	1311200	0	0	848300	0	0	2248500	0	0	1:0.65:1.71	0	0	0	0	0	0	0	0	0	0	0	0	0	0	0	0	0	0	0	0	0	0	0	0	0	0	0	0	0	0
A6QD43	DNA replication and repair protein RecF	recF		0	257720	0	0	0	0	0	528870	0	0	0	0	0	0	0	0	0	0	0	0	0	0	0	0	0	0	0	0	0	0	0	0	0	0	0	0	0	0	0	0	0
Q2G202	Globin	SAOUHSC_00939		0	1164600	0	0	1139100	0	0	0	0	0	0	0	0	0	0	0	0	0	0	0	0	0	0	0	0	0	0	0	0	0	0	0	0	0	0	0	0	0	0	0	0
A5IUQ9	UPF0340 protein SaurJH9_2150	SaurJH9_2150		0	621960	0	0	934870	931090	0	0	0	0	0	0	0	0	0	0	0	0	0	0	0	0	0	0	0	0	0	0	0	0	0	0	0	0	0	0	0	0	0	0	0
A0A0U1MJH7	tRNA (guanine-N(1)-)-methyltransferase	trmD		0	1106100	0	0	483590	0	0	0	0	0	0	0	0	0	0	0	0	0	0	0	0	0	0	0	0	0	0	0	0	0	0	0	0	0	0	0	0	0	0	0	0
Q9ZEH3	UvrABC system protein C	uvrC		0	0	0	0	0	0	0	0	0	0	0	0	0	0	0	0	0	0	0	0	0	0	0	0	0	0	0	1149400	865300	0	0	0	0	0	0	0	0	0	0	0	0
P0A0P2	Tyrosine recombinase XerD	xerD		0	0	0	0	0	0	0	0	0	0	0	0	0	0	0	0	0	0	0	0	0	0	0	0	0	0	0	0	0	0	0	0	0	0	0	0	0	0	0	0	0
A0A380ELF4	RpiR family transcriptional regulator	ybbH_2		0	0	0	0	0	0	0	0	0	0	0	0	0	0	0	0	0	0	0	0	0	0	0	0	0	0	0	606420	616660	0	0	0	0	0	0	0	0	0	0	0	0
